# Supplementary material for: mRNA-LNP vaccination-based immunotherapy augments CD8+ T cell responses against HPV-positive oropharyngeal cancer
Source: NPJ Vaccines. 2023 Sep 29;8:144. doi: 10.1038/s41541-023-00733-8 (PMC10542330; doi:10.1038/s41541-023-00733-8)
Supplement: Supplementary file 3 — Supplementary Data 1 [file 41541_2023_733_MOESM3_ESM.xlsx]

## Sheet: TableS1
Data S1.Differentially expressed genes of different cell clusters applied in scRNA-seq.
p_val	avg_log2FC	pct.1	pct.2	p_val_adj	cluster	gene
0	1.1231	0.797	0.324	0	1	Sell
0	1.07373	0.891	0.511	0	1	Fos
0	0.875664	0.816	0.497	0	1	Lef1
0	0.799805	0.994	0.985	0	1	Rps29
0	0.770555	0.996	0.979	0	1	Rps28
0	0.735788	0.995	0.986	0	1	Rps19
0	0.734514	0.998	0.991	0	1	Rps20
0	0.72389	0.998	0.993	0	1	Rplp1
0	0.708644	0.988	0.941	0	1	Rpl36a
0	0.704595	0.989	0.956	0	1	Rpl12
0	0.689054	0.999	0.995	0	1	Rps8
0	0.656443	0.996	0.986	0	1	Rps21
0	0.645298	0.998	0.991	0	1	Rps7
0	0.63505	0.997	0.992	0	1	Rps27
0	0.624941	0.995	0.982	0	1	Rpl28
0	0.621014	0.997	0.989	0	1	Rps26
0	0.620676	0.994	0.984	0	1	Rps18
0	0.619978	0.997	0.984	0	1	Rpl35
0	0.607659	0.998	0.996	0	1	Rpl13
0	0.595378	1	0.995	0	1	Rps24
0	0.595047	0.98	0.941	0	1	Eef1b2
0	0.590833	0.998	0.994	0	1	Rpl23
0	0.589634	0.999	0.995	0	1	Rps16
0	0.585431	0.969	0.926	0	1	Rpl10-ps3
0	0.565972	0.994	0.985	0	1	Rpl10a
0	0.56233	0.997	0.993	0	1	Rps3a1
0	0.549556	0.997	0.988	0	1	Rpl39
0	0.547894	0.997	0.991	0	1	Rplp0
0	0.541465	0.997	0.992	0	1	Rps10
0	0.534818	0.997	0.993	0	1	Rpl37a
0	0.529356	0.998	0.992	0	1	Rps5
0	0.528504	0.789	0.369	0	1	Ccr7
0	0.523111	0.996	0.991	0	1	Rps4x
0	0.520313	0.996	0.989	0	1	Rpl8
0	0.519782	0.995	0.992	0	1	Rpl32
0	0.512769	0.997	0.99	0	1	Rps27a
0	0.510284	0.994	0.985	0	1	Rpl6
0	0.507771	0.994	0.981	0	1	Rpl15
0	0.476387	0.996	0.995	0	1	Rpsa
0	0.467778	0.999	0.995	0	1	Tpt1
0	0.461533	0.997	0.992	0	1	Rps9
0	0.458452	0.992	0.98	0	1	Rpl26
0	0.457301	0.995	0.991	0	1	Rpl37
0	0.456383	0.998	0.993	0	1	Rps15a
0	0.408603	0.998	0.993	0	1	Rpl30
0	0.38698	0.996	0.992	0	1	Rps3
0	0.383268	1	0.993	0	1	Uba52
0	0.380276	1	0.996	0	1	Rpl18a
0	0.378548	0.998	0.996	0	1	Eef1a1
0	0.375971	0.998	0.995	0	1	Rpl19
0	0.369476	0.998	0.991	0	1	Rpl34
2.13813e-306	0.431577	0.995	0.99	5.24869e-302	1	Rpl27a
1.54761e-300	0.822438	0.842	0.518	3.79908e-296	1	Tcf7
7.04722e-299	0.403179	0.996	0.989	1.72995e-294	1	Rps14
5.25505e-294	0.371069	0.998	0.994	1.29001e-289	1	Rpl18
3.603e-291	0.439953	0.994	0.983	8.84466e-287	1	Rpl38
2.30475e-287	0.404381	0.996	0.99	5.65771e-283	1	Rplp2
7.93623e-286	0.843543	0.906	0.693	1.94819e-281	1	Tsc22d3
1.17038e-285	0.458531	0.992	0.97	2.87306e-281	1	Rpl22
1.96748e-285	0.418507	0.978	0.953	4.82976e-281	1	Rpl9-ps6
1.05491e-280	0.876216	0.587	0.281	2.5896e-276	1	Actn1
1.0595e-278	0.439388	0.988	0.974	2.60085e-274	1	Rpl7
3.81956e-276	0.393883	0.995	0.991	9.37625e-272	1	Rps23
5.26188e-271	0.871084	0.815	0.514	1.29169e-266	1	Il7r
8.66045e-262	0.461798	0.983	0.963	2.12597e-257	1	Rack1
9.12296e-262	0.346795	0.998	0.993	2.2395e-257	1	Rpl11
1.59495e-256	0.540919	0.978	0.904	3.91529e-252	1	mt-Cytb
7.55582e-252	0.407742	0.998	0.99	1.8548e-247	1	Rps2
2.60618e-249	0.54421	0.97	0.914	6.39765e-245	1	Rpl5
6.42241e-249	0.554149	0.969	0.883	1.57657e-244	1	mt-Nd4l
1.85297e-248	0.379738	0.983	0.966	4.54866e-244	1	Gm10076
1.76819e-247	0.733881	0.395	0.143	4.34054e-243	1	Il6ra
6.72986e-246	0.715948	0.521	0.225	1.65205e-241	1	Nsg2
3.72399e-238	0.425548	0.99	0.969	9.14166e-234	1	Rpl35a
1.00942e-236	0.676114	0.962	0.753	2.47793e-232	1	Klf2
8.61479e-234	0.653713	0.339	0.11	2.11476e-229	1	Tmem108
5.07036e-233	0.776115	0.83	0.539	1.24467e-228	1	Jun
5.30692e-228	0.34631	0.996	0.988	1.30274e-223	1	Rpl36
5.62189e-223	0.665408	0.357	0.125	1.38006e-218	1	Tdrp
2.50595e-216	0.381759	0.992	0.982	6.15159e-212	1	Rpl21
3.36584e-211	0.424469	0.977	0.938	8.26247e-207	1	mt-Atp8
2.37695e-202	0.727337	0.578	0.307	5.83494e-198	1	Fam241a
3.56134e-202	0.356501	0.988	0.978	8.74238e-198	1	Rpl3
9.86325e-202	0.728022	0.411	0.171	2.42123e-197	1	Rflnb
1.8353e-199	0.77135	0.83	0.591	4.5053e-195	1	Cd69
1.58069e-196	0.413519	0.986	0.965	3.88028e-192	1	Rpl14
3.3827e-193	0.387533	0.985	0.955	8.30386e-189	1	mt-Co3
2.06309e-192	0.427678	0.969	0.939	5.06448e-188	1	Rpl4
8.20744e-190	0.313522	0.998	0.997	2.01476e-185	1	Tmsb10
1.26873e-189	0.670263	0.462	0.218	3.11448e-185	1	Cmah
1.53632e-189	0.426283	0.996	0.98	3.77136e-185	1	Rps12
1.88997e-189	0.408057	0.983	0.962	4.6395e-185	1	Rps6
1.04178e-185	0.531853	0.919	0.782	2.55736e-181	1	mt-Nd2
9.03239e-182	0.584208	0.902	0.748	2.21727e-177	1	Cd8b1
2.33887e-174	0.51922	0.654	0.348	5.74146e-170	1	Hspa1b
3.86345e-168	0.623712	0.422	0.196	9.48401e-164	1	Pik3ip1
6.75184e-168	0.291292	0.995	0.991	1.65744e-163	1	Rpl13a
1.07348e-167	0.510002	0.926	0.836	2.63517e-163	1	Npc2
1.40542e-164	0.644107	0.794	0.595	3.45003e-160	1	Txnip
3.4055e-163	0.770604	0.378	0.158	8.35981e-159	1	Dapl1
9.52864e-160	0.604647	0.765	0.565	2.33909e-155	1	Dgka
2.02384e-158	0.638015	0.522	0.285	4.96813e-154	1	Ighm
5.37089e-158	0.412865	0.969	0.922	1.31845e-153	1	Npm1
7.9765e-151	0.600857	0.629	0.406	1.95807e-146	1	Evl
1.05737e-148	0.471682	0.953	0.86	2.59564e-144	1	Limd2
1.78043e-148	0.2855	0.997	0.992	4.3706e-144	1	Rps11
9.08246e-148	0.50905	0.42	0.187	2.22956e-143	1	Igfbp4
1.37834e-140	0.631825	0.793	0.639	3.38355e-136	1	Dnajb1
6.88333e-140	0.518142	0.235	0.08	1.68972e-135	1	Ccr9
9.23933e-135	0.613214	0.564	0.36	2.26807e-130	1	Inpp4b
6.02065e-131	0.579503	0.634	0.43	1.47795e-126	1	Gm2682
2.49415e-123	0.313211	0.987	0.957	6.12263e-119	1	Naca
8.05067e-121	0.56049	0.581	0.389	1.97628e-116	1	Fam189b
5.02377e-120	0.624373	0.323	0.152	1.23323e-115	1	Selenop
1.16372e-119	0.484218	0.819	0.656	2.85669e-115	1	Rsrp1
3.33656e-116	0.484375	0.805	0.68	8.19058e-112	1	Cox7a2l
2.08693e-113	0.393185	0.164	0.049	5.12299e-109	1	Gm14085
1.76488e-110	0.497274	0.788	0.605	4.33242e-106	1	Zfp36l1
1.34499e-109	0.512883	0.51	0.307	3.30168e-105	1	Rgcc
2.08858e-108	0.496679	0.674	0.498	5.12703e-104	1	Foxp1
1.29274e-106	0.564809	0.411	0.238	3.17343e-102	1	Slamf6
5.72183e-105	0.481453	0.318	0.157	1.40459e-100	1	Tbxa2r
8.87943e-105	0.50938	0.844	0.694	2.17972e-100	1	Zfp36
8.37397e-103	0.298126	0.976	0.954	2.05564e-98	1	Rpl17
3.21757e-102	0.507222	0.675	0.52	7.8985e-98	1	Acp5
1.7284e-101	0.314082	0.967	0.931	4.24287e-97	1	Rpl9
2.23662e-101	0.395956	0.915	0.787	5.49046e-97	1	Ltb
4.60832e-101	0.483478	0.334	0.171	1.13125e-96	1	Sh3bp5
2.86786e-99	0.342148	0.931	0.859	7.04003e-95	1	Gas5
8.68141e-98	0.492594	0.273	0.127	2.13111e-93	1	Ramp1
9.51988e-98	0.569176	0.507	0.329	2.33694e-93	1	Bcl2
1.92062e-97	0.345658	0.154	0.049	4.71473e-93	1	Gm43698
3.11814e-95	0.512725	0.333	0.179	7.65442e-91	1	Sesn1
1.11193e-93	0.417634	0.187	0.07	2.72957e-89	1	Itgae
4.9447e-89	0.381877	0.211	0.089	1.21383e-84	1	St6gal1
8.53275e-89	0.547588	0.389	0.224	2.09462e-84	1	Cpm
9.55674e-87	0.472716	0.282	0.141	2.34599e-82	1	Actn2
7.58323e-84	0.49224	0.576	0.435	1.86153e-79	1	Arhgap15
2.16909e-83	0.319838	0.712	0.539	5.32469e-79	1	Gm26917
3.12599e-83	0.413503	0.265	0.131	7.67368e-79	1	Aff3
8.11169e-83	0.383065	0.239	0.111	1.99126e-78	1	Als2cl
1.18364e-82	0.42223	0.281	0.143	2.90559e-78	1	Pdk1
1.09651e-81	0.442633	0.475	0.309	2.69171e-77	1	Scml4
1.97936e-81	0.291357	0.119	0.036	4.85892e-77	1	Tmie
5.15277e-81	0.317784	0.937	0.869	1.2649e-76	1	Rpl31
1.23099e-78	0.573987	0.525	0.368	3.02183e-74	1	Tagap
2.59132e-76	0.515915	0.623	0.506	6.36118e-72	1	Crlf3
3.19468e-76	0.387773	0.259	0.128	7.84229e-72	1	Atp1b1
4.6205e-76	0.296618	0.938	0.875	1.13424e-71	1	Rps15
3.01238e-74	0.316741	0.857	0.741	7.3948e-70	1	Hspe1
4.56096e-74	0.432185	0.442	0.294	1.11963e-69	1	Pdlim1
2.58764e-72	0.462985	0.546	0.412	6.35213e-68	1	Stk38
6.08986e-71	0.31786	0.893	0.833	1.49494e-66	1	Nsa2
8.75136e-71	0.430694	0.617	0.472	2.14828e-66	1	Chd3
2.99369e-70	0.388268	0.541	0.379	7.3489e-66	1	Rgs10
6.62876e-68	0.292154	0.444	0.272	1.62723e-63	1	Hspa1a
8.57719e-67	0.413945	0.332	0.2	2.10553e-62	1	A930005H10Rik
2.1135e-66	0.460165	0.379	0.233	5.18822e-62	1	Myc
8.5362e-66	0.344785	0.584	0.431	2.09547e-61	1	Hsph1
3.08143e-65	0.415833	0.667	0.53	7.5643e-61	1	Klf3
2.40813e-64	0.278033	0.145	0.058	5.91148e-60	1	Usp28
3.33599e-64	0.422016	0.45	0.31	8.18919e-60	1	Sidt1
7.84919e-62	0.399152	0.254	0.14	1.92682e-57	1	Ikbke
1.47978e-61	0.277155	0.938	0.866	3.63257e-57	1	Nme2
8.44924e-59	0.292447	0.82	0.724	2.07412e-54	1	mt-Nd4
8.50026e-59	0.40338	0.438	0.31	2.08664e-54	1	Rcsd1
1.33781e-58	0.394452	0.387	0.262	3.28407e-54	1	Prkd2
1.94041e-58	0.435295	0.612	0.503	4.76331e-54	1	Mat2a
1.65727e-57	0.392387	0.48	0.355	4.06827e-53	1	Add3
1.46341e-55	0.368078	0.542	0.393	3.59238e-51	1	Ddit4
2.63046e-55	0.332542	0.645	0.526	6.45725e-51	1	Ripor2
5.0959e-55	0.34237	0.698	0.594	1.25094e-50	1	Rapgef6
1.80865e-54	0.336056	0.359	0.229	4.43987e-50	1	Thada
8.36526e-54	0.386694	0.602	0.491	2.0535e-49	1	Klk8
3.67478e-53	0.384159	0.506	0.388	9.02086e-49	1	Rnf167
1.30542e-52	0.303054	0.818	0.742	3.20455e-48	1	Eef1g
1.48019e-52	0.374574	0.394	0.272	3.63357e-48	1	Rras2
2.40463e-51	0.255637	0.904	0.827	5.90288e-47	1	Rps17
3.10636e-51	0.303591	0.23	0.126	7.62548e-47	1	Treml2
5.47574e-50	0.287008	0.821	0.764	1.34418e-45	1	Atp1b3
6.49817e-49	0.293599	0.235	0.133	1.59517e-44	1	Cd2ap
1.32087e-48	0.350959	0.379	0.26	3.24247e-44	1	Fam78a
1.86626e-47	0.326617	0.279	0.174	4.58129e-43	1	Dph5
4.58846e-46	0.311954	0.192	0.105	1.12638e-41	1	Idh2
2.01415e-45	0.346529	0.236	0.139	4.94433e-41	1	Slc12a7
1.27454e-44	0.300031	0.182	0.096	3.12874e-40	1	Gm34006
2.6601e-44	0.277693	0.208	0.117	6.53002e-40	1	Slc17a9
2.97998e-44	0.28913	0.624	0.515	7.31527e-40	1	Snhg1
7.95689e-43	0.311607	0.222	0.13	1.95326e-38	1	Pecam1
1.28876e-42	0.380431	0.405	0.299	3.16365e-38	1	Fam169b
1.36198e-41	0.262934	0.775	0.704	3.3434e-37	1	Ablim1
6.95488e-41	0.321025	0.492	0.386	1.70728e-36	1	Txk
2.27972e-40	0.250473	0.776	0.68	5.59626e-36	1	mt-Nd5
6.82683e-40	0.278397	0.666	0.582	1.67585e-35	1	1810026B05Rik
6.95994e-40	0.287221	0.386	0.278	1.70853e-35	1	Arhgef18
9.21888e-40	0.390841	0.369	0.268	2.26305e-35	1	Pim2
1.31664e-39	0.363253	0.47	0.379	3.23208e-35	1	Il27ra
1.37796e-39	0.32179	0.283	0.189	3.38261e-35	1	Tet3
4.78718e-39	0.264306	0.163	0.086	1.17516e-34	1	Tec
1.64266e-38	0.335898	0.33	0.228	4.03241e-34	1	Arl5c
1.21037e-37	0.286471	0.181	0.101	2.97123e-33	1	Zbtb20
3.3362e-37	0.256444	0.805	0.735	8.18969e-33	1	Skap1
7.02471e-37	0.287151	0.719	0.616	1.72443e-32	1	Dusp1
7.6536e-37	0.315212	0.607	0.533	1.87881e-32	1	Scp2
1.76515e-36	0.316849	0.502	0.413	4.33308e-32	1	Otulinl
8.09351e-35	0.29373	0.43	0.331	1.98679e-30	1	Snhg12
6.02907e-34	0.255838	0.671	0.589	1.48002e-29	1	Apbb1ip
1.00494e-33	0.297966	0.304	0.215	2.46692e-29	1	Dpp4
3.77145e-32	0.293486	0.561	0.486	9.25815e-28	1	Rhoh
7.54449e-32	0.295942	0.247	0.162	1.85202e-27	1	Ssbp2
1.7394e-31	0.279148	0.535	0.436	4.26988e-27	1	Smc4
7.14849e-31	0.297499	0.525	0.442	1.75481e-26	1	Map4k4
1.02291e-30	0.310333	0.405	0.326	2.51105e-26	1	Traf3ip3
1.63573e-30	0.337459	0.456	0.378	4.0154e-26	1	Cyb5a
2.37106e-30	0.27125	0.375	0.284	5.82047e-26	1	Ipcef1
6.38175e-30	0.287617	0.582	0.499	1.56659e-25	1	Mrps6
6.66766e-30	0.269889	0.219	0.143	1.63678e-25	1	Il6st
2.40322e-29	0.280276	0.526	0.452	5.89943e-25	1	Trp53
1.31515e-27	0.252592	0.595	0.523	3.22842e-23	1	Grap2
2.20467e-27	0.267033	0.211	0.138	5.41202e-23	1	Kif1b
3.02354e-27	0.273056	0.227	0.154	7.42219e-23	1	Slc35e2
1.67241e-26	0.26851	0.514	0.444	4.10544e-22	1	Pik3cd
2.17784e-26	0.26002	0.524	0.455	5.34616e-22	1	Utrn
2.73107e-26	0.271401	0.341	0.255	6.70424e-22	1	Dtx1
3.23158e-26	0.26467	0.351	0.267	7.93288e-22	1	Kbtbd11
3.56945e-26	0.271776	0.413	0.338	8.76228e-22	1	Arid4a
4.76627e-26	0.255471	0.546	0.469	1.17002e-21	1	Fbl
5.9543e-26	0.281167	0.51	0.442	1.46166e-21	1	Cnp
7.99833e-26	0.263123	0.462	0.388	1.96343e-21	1	Twf2
6.95947e-25	0.284426	0.39	0.32	1.70841e-20	1	Hpcal1
2.72875e-24	0.253455	0.634	0.572	6.69853e-20	1	Irf1
4.88119e-24	0.295059	0.294	0.228	1.19823e-19	1	Washc3
7.95966e-24	0.255498	0.257	0.184	1.95394e-19	1	Mylip
1.03093e-23	0.269718	0.364	0.292	2.53073e-19	1	Ppm1h
6.44271e-23	0.250594	0.322	0.251	1.58156e-18	1	Tle4
7.44214e-23	0.256068	0.241	0.174	1.8269e-18	1	Mgst2
1.32663e-22	0.260455	0.387	0.31	3.25662e-18	1	Znrf1
3.55814e-21	0.255693	0.487	0.431	8.73452e-17	1	Mrpl23
5.68763e-21	0.252714	0.321	0.254	1.3962e-16	1	Atic
6.23852e-20	0.260634	0.353	0.293	1.53143e-15	1	Pced1b
6.58001e-18	0.250408	0.243	0.185	1.61526e-13	1	BE692007
4.63419e-17	0.260676	0.277	0.226	1.1376e-12	1	Mettl9
4.87624e-06	0.305693	0.82	0.798	0.119702	1	Nfkbia
0	1.52876	0.657	0.146	0	3	Dapl1
0	1.50106	0.723	0.174	0	3	Igfbp4
0	0.932245	0.854	0.346	0	3	Sell
0	0.739992	0.378	0.076	0	3	Ccr9
0	0.734074	0.914	0.382	0	3	Ccr7
0	0.596295	1	0.995	0	3	Rps8
0	0.524445	1	0.996	0	3	Rpl13
0	0.518451	0.998	0.994	0	3	Rpl23
2.3599e-306	0.606974	1	0.993	5.79308e-302	3	Rplp1
1.3618e-305	0.664026	0.996	0.98	3.34296e-301	3	Rps28
2.39723e-299	0.662474	0.997	0.985	5.88473e-295	3	Rps29
2.71562e-292	0.516067	0.998	0.992	6.66631e-288	3	Rps7
9.96612e-292	0.629292	0.999	0.992	2.44648e-287	3	Rps20
7.85063e-291	0.625422	0.999	0.986	1.92717e-286	3	Rps19
5.11512e-281	0.674293	0.996	0.943	1.25566e-276	3	Rpl36a
6.50765e-279	0.493967	0.998	0.991	1.5975e-274	3	Rplp0
2.23545e-277	0.470154	0.999	0.993	5.48759e-273	3	Rps3a1
1.62372e-274	0.550973	0.999	0.984	3.9859e-270	3	Rpl35
1.80114e-273	0.555502	0.997	0.984	4.42144e-269	3	Rps18
2.1896e-269	0.551873	0.998	0.987	5.37502e-265	3	Rps21
2.73957e-267	0.532365	0.998	0.99	6.72509e-263	3	Rps26
8.98101e-264	0.613444	0.996	0.957	2.20466e-259	3	Rpl12
2.44063e-262	0.463204	0.999	0.992	5.99127e-258	3	Rpl32
7.181e-262	0.462774	1	0.995	1.76279e-257	3	Rps16
5.12528e-261	0.746804	0.541	0.173	1.25815e-256	3	Rflnb
3.20092e-257	0.512986	0.996	0.985	7.85762e-253	3	Rpl10a
3.83496e-255	1.00036	0.909	0.531	9.41406e-251	3	Fos
7.10532e-254	0.443566	0.999	0.995	1.74421e-249	3	Rpsa
4.23772e-253	0.431338	1	0.992	1.04027e-248	3	Rps10
2.44629e-252	0.46082	0.999	0.991	6.00516e-248	3	Rps4x
6.72113e-245	0.516794	0.996	0.982	1.6499e-240	3	Rpl28
8.45603e-243	0.572452	0.991	0.942	2.07579e-238	3	Eef1b2
1.7567e-241	0.732021	0.623	0.233	4.31235e-237	3	Nsg2
2.30744e-234	0.444227	0.999	0.993	5.6643e-230	3	Rpl37a
1.02795e-232	0.440513	0.999	0.992	2.52342e-228	3	Rps5
5.74808e-232	0.461462	1	0.995	1.41104e-227	3	Rps24
7.47786e-232	0.466374	0.998	0.989	1.83567e-227	3	Rpl39
3.27073e-227	0.779294	0.884	0.509	8.02899e-223	3	Lef1
3.72453e-226	0.432592	0.999	0.99	9.14297e-222	3	Rps27a
7.47016e-225	0.862427	0.908	0.548	1.83377e-220	3	Jun
3.2292e-219	0.536151	0.995	0.926	7.92705e-215	3	Rpl10-ps3
1.58006e-216	0.451869	0.998	0.981	3.87873e-212	3	Rpl15
6.92122e-214	0.596375	0.405	0.117	1.69902e-209	3	Tmem108
6.17269e-211	0.400623	0.999	0.997	1.51527e-206	3	Tmsb10
1.87461e-207	0.364119	0.999	0.996	4.6018e-203	3	Eef1a1
4.74074e-207	0.601376	0.46	0.152	1.16376e-202	3	Il6ra
2.9372e-204	0.475022	0.998	0.993	7.21024e-200	3	Rps27
8.07242e-203	0.403349	0.998	0.989	1.98162e-198	3	Rpl8
8.69591e-200	0.687098	0.655	0.287	2.13467e-195	3	Ighm
4.44622e-195	0.3994	0.996	0.985	1.09146e-190	3	Rpl6
8.57048e-195	0.361537	0.999	0.995	2.10388e-190	3	Tpt1
3.94322e-192	0.598006	0.4	0.124	9.67981e-188	3	Ramp1
7.78135e-192	0.389842	0.998	0.991	1.91017e-187	3	Rpl37
1.22805e-191	0.91564	0.547	0.227	3.01461e-187	3	Myc
7.19192e-183	0.361617	0.999	0.994	1.76547e-178	3	Rps15a
1.11444e-181	0.412119	0.999	0.991	2.73572e-177	3	Rps2
6.3739e-179	0.334542	0.999	0.992	1.56467e-174	3	Rps3
9.10167e-179	0.584078	0.753	0.356	2.23428e-174	3	Hspa1b
2.06152e-175	0.371615	0.999	0.992	5.06062e-171	3	Rps9
3.61184e-171	0.388546	0.996	0.98	8.86634e-167	3	Rpl26
5.47771e-164	0.450739	0.999	0.981	1.34467e-159	3	Rps12
8.36514e-162	0.49633	0.401	0.134	2.05348e-157	3	Tdrp
4.60529e-160	0.355451	0.997	0.99	1.13051e-155	3	Rpl27a
7.0807e-158	0.363068	0.999	0.966	1.73817e-153	3	Gm10076
8.80312e-157	0.425328	0.994	0.965	2.16099e-152	3	Rpl14
1.04902e-156	0.67009	0.522	0.222	2.57513e-152	3	Cpm
1.26804e-156	0.634316	0.935	0.702	3.11277e-152	3	Tsc22d3
3.58995e-156	0.447105	0.991	0.939	8.8126e-152	3	Rpl4
1.10707e-154	0.372482	0.996	0.978	2.71764e-150	3	Rpl3
1.44268e-154	0.610911	0.877	0.533	3.54149e-150	3	Tcf7
4.32578e-154	0.44666	0.989	0.915	1.06189e-149	3	Rpl5
8.68257e-154	0.340326	0.998	0.991	2.1314e-149	3	Rps23
5.10211e-153	0.578807	0.621	0.295	1.25247e-148	3	Actn1
2.27571e-151	0.320132	0.999	0.989	5.58642e-147	3	Rps14
1.30846e-150	0.529809	0.5	0.202	3.21201e-146	3	Pik3ip1
1.44628e-148	0.363611	0.997	0.971	3.55032e-144	3	Rpl22
2.16084e-148	0.394526	0.996	0.963	5.30442e-144	3	Rack1
3.50323e-147	0.360372	0.995	0.974	8.59974e-143	3	Rpl7
7.59142e-145	0.579789	0.978	0.763	1.86354e-140	3	Klf2
1.89701e-144	0.598474	0.954	0.752	4.65677e-140	3	Cd8b1
2.72533e-143	0.313788	1	0.99	6.69015e-139	3	Rplp2
3.34288e-143	0.537575	0.419	0.164	8.20611e-139	3	Srm
4.46072e-143	0.355687	0.995	0.953	1.09502e-138	3	Rpl9-ps6
9.52002e-142	0.287158	0.999	0.995	2.33697e-137	3	Rpl19
1.21307e-141	0.574523	0.639	0.317	2.97785e-137	3	Fam241a
1.89875e-141	0.357584	0.997	0.984	4.66105e-137	3	Rpl38
2.53658e-139	0.285445	0.999	0.991	6.22678e-135	3	Rpl34
2.0793e-138	0.566905	0.673	0.362	5.10426e-134	3	Inpp4b
6.81716e-136	0.29254	1	0.994	1.67348e-131	3	Uba52
6.1793e-135	0.435415	0.987	0.886	1.51689e-130	3	mt-Nd4l
2.5734e-134	0.433873	0.253	0.071	6.31719e-130	3	Itgae
6.35377e-133	0.305822	1	0.993	1.55972e-128	3	Rpl30
2.91823e-132	0.582606	0.626	0.308	7.16368e-128	3	Rgcc
3.49439e-131	0.280375	0.998	0.993	8.57803e-127	3	Rpl11
1.00728e-130	0.494042	0.402	0.159	2.47268e-126	3	Tbxa2r
7.14371e-130	0.530176	0.375	0.141	1.75364e-125	3	Actn2
1.13673e-128	0.317633	0.998	0.982	2.79044e-124	3	Rpl21
5.66258e-128	0.275684	0.999	0.994	1.39005e-123	3	Rpl18
1.13203e-126	0.547952	0.801	0.518	2.77892e-122	3	Acp5
3.04469e-126	0.370238	0.995	0.962	7.47412e-122	3	Rps6
8.84112e-125	0.541922	0.846	0.528	2.17032e-120	3	Il7r
4.69279e-124	0.362643	0.995	0.956	1.15199e-119	3	mt-Co3
4.8315e-122	0.474858	0.955	0.787	1.18604e-117	3	mt-Nd2
6.57088e-121	0.460836	0.973	0.863	1.61302e-116	3	Limd2
1.06511e-120	0.384833	0.989	0.907	2.61462e-116	3	mt-Cytb
3.70894e-120	0.489717	0.498	0.228	9.1047e-116	3	Cmah
6.52224e-120	0.41667	0.983	0.923	1.60108e-115	3	Npm1
8.16989e-120	0.629923	0.853	0.602	2.00554e-115	3	Cd69
3.80558e-119	0.546954	0.706	0.412	9.34193e-115	3	Evl
3.61811e-118	0.331623	0.966	0.768	8.88174e-114	3	Tubb5
5.72323e-114	0.340671	0.988	0.939	1.40494e-109	3	mt-Atp8
8.63673e-114	0.525824	0.829	0.571	2.12014e-109	3	Dgka
5.20464e-113	0.584827	0.683	0.389	1.27764e-108	3	Ddit4
3.31212e-112	0.28989	0.996	0.97	8.13058e-108	3	Rpl35a
1.30864e-109	0.396121	0.329	0.123	3.21244e-105	3	Treml2
5.09066e-109	0.487441	0.423	0.182	1.24966e-104	3	Tgtp1
6.98328e-108	0.441724	0.395	0.17	1.71426e-103	3	Dph5
1.05513e-107	0.281859	0.999	0.988	2.59013e-103	3	Rpl36
1.91809e-106	0.272026	0.154	0.035	4.70852e-102	3	Slc16a5
3.94919e-106	0.408441	0.357	0.145	9.69447e-102	3	Pdk1
5.98305e-106	0.49292	0.716	0.434	1.46872e-101	3	Gm2682
3.56231e-105	0.420043	0.934	0.741	8.74476e-101	3	Hspe1
1.96561e-103	0.403095	0.303	0.113	4.82519e-99	3	Als2cl
5.88088e-103	0.325102	0.998	0.975	1.44364e-98	3	Hsp90ab1
7.94597e-103	0.481194	0.583	0.309	1.95058e-98	3	Scml4
3.55846e-102	0.356992	0.335	0.129	8.73531e-98	3	Atp1b1
1.69276e-101	0.410576	0.403	0.174	4.15538e-97	3	Sh3bp5
2.38616e-101	0.423764	0.962	0.838	5.85755e-97	3	Npc2
2.48768e-101	0.411341	0.977	0.867	6.10676e-97	3	Nme2
2.1354e-100	0.360709	0.545	0.272	5.24199e-96	3	Hspa1a
1.53738e-97	0.495236	0.594	0.332	3.77396e-93	3	Bcl2
8.95811e-95	0.479335	0.653	0.394	2.19904e-90	3	Fam189b
1.14998e-93	0.47624	0.847	0.643	2.82298e-89	3	Dnajb1
4.59464e-91	0.324404	0.255	0.092	1.12789e-86	3	St6gal1
4.81906e-90	0.355859	0.279	0.107	1.18298e-85	3	Cd72
1.70437e-87	0.539611	0.797	0.542	4.18389e-83	3	Gm26917
7.88352e-87	0.389948	0.463	0.229	1.93525e-82	3	Tespa1
1.35571e-86	0.404679	0.692	0.43	3.32799e-82	3	Hsph1
1.92535e-86	0.328306	0.326	0.138	4.72634e-82	3	Il6st
4.20669e-86	0.426808	0.719	0.458	1.03266e-81	3	Fbl
4.54797e-86	0.330243	0.256	0.095	1.11644e-81	3	Gm34006
2.10108e-85	0.392023	0.366	0.167	5.15773e-81	3	Mgst2
8.87731e-85	0.407202	0.878	0.66	2.1792e-80	3	Rsrp1
1.89421e-83	0.27407	0.177	0.053	4.6499e-79	3	Gm43698
4.9523e-82	0.520515	0.391	0.186	1.21569e-77	3	Id3
7.3581e-82	0.29654	0.229	0.083	1.80627e-77	3	Fntb
8.97154e-81	0.425714	0.615	0.371	2.20233e-76	3	Il27ra
3.03137e-79	0.366654	0.571	0.324	7.44141e-75	3	Snhg12
3.71851e-79	0.390991	0.483	0.258	9.1282e-75	3	Fam78a
1.95512e-78	0.376112	0.843	0.61	4.79942e-74	3	Zfp36l1
1.10696e-77	0.39298	0.448	0.236	2.71738e-73	3	Dennd2d
1.84216e-77	0.343764	0.28	0.116	4.52213e-73	3	Slc17a9
2.60406e-77	0.404116	0.589	0.353	6.39245e-73	3	Add3
3.79764e-77	0.367815	0.405	0.202	9.32245e-73	3	A930005H10Rik
1.81769e-76	0.316111	0.31	0.135	4.46207e-72	3	Aff3
2.04411e-76	0.358273	0.532	0.294	5.01788e-72	3	Pdlim1
2.91321e-76	0.425894	0.876	0.697	7.15135e-72	3	Grcc10
2.83211e-75	0.416356	0.7	0.469	6.95226e-71	3	Ccnd2
4.88843e-74	0.28033	0.251	0.098	1.20001e-69	3	Klhdc1
8.8415e-74	0.384083	0.746	0.502	2.17041e-69	3	Foxp1
1.29417e-72	0.406488	0.462	0.249	3.17694e-68	3	Dtx1
1.47558e-70	0.395951	0.611	0.379	3.62225e-66	3	C1qbp
1.85874e-69	0.299443	0.215	0.083	4.56284e-65	3	Gpatch4
1.88296e-68	0.376222	0.704	0.472	4.62228e-64	3	Chd3
3.12028e-68	0.286379	0.286	0.126	7.65965e-64	3	H2-DMa
6.93187e-67	0.386914	0.556	0.337	1.70163e-62	3	Rexo2
1.28697e-65	0.375086	0.609	0.386	3.15926e-61	3	Rnf167
1.69188e-65	0.275429	0.248	0.105	4.15322e-61	3	Idh2
3.05205e-65	0.282011	0.218	0.087	7.49218e-61	3	Mettl1
3.28293e-65	0.360987	0.607	0.382	8.05893e-61	3	Txk
7.98397e-65	0.360845	0.443	0.247	1.95991e-60	3	Atic
2.65399e-64	0.363295	0.445	0.245	6.51501e-60	3	Slamf6
3.46726e-64	0.31393	0.956	0.861	8.51144e-60	3	Gas5
5.03697e-64	0.336583	0.533	0.311	1.23648e-59	3	Sidt1
5.736e-64	0.311038	0.896	0.698	1.40807e-59	3	Zfp36
7.38771e-64	0.31945	0.626	0.381	1.81354e-59	3	Rgs10
7.80113e-64	0.286497	0.97	0.893	1.91502e-59	3	Rps25
7.42536e-63	0.277066	0.235	0.098	1.82278e-58	3	Art2b
2.81338e-62	0.358948	0.91	0.675	6.90629e-58	3	Cd8a
5.66751e-62	0.383367	0.72	0.499	1.39126e-57	3	Mat2a
1.90625e-61	0.374546	0.746	0.524	4.67946e-57	3	Snrpd3
2.1803e-61	0.358841	0.81	0.607	5.35221e-57	3	Nop10
4.95612e-61	0.322264	0.736	0.511	1.21663e-56	3	Snhg1
5.78425e-61	0.352778	0.395	0.218	1.41992e-56	3	Mettl9
5.51498e-60	0.284323	0.281	0.13	1.35382e-55	3	Pecam1
1.29088e-59	0.312956	0.461	0.262	3.16886e-55	3	Kbtbd11
2.59143e-59	0.377902	0.522	0.323	6.36145e-55	3	Ppp1r14b
4.53402e-59	0.35547	0.706	0.488	1.11301e-54	3	Klk8
2.55803e-58	0.295024	0.8	0.589	6.27946e-54	3	Arl4c
3.38668e-58	0.315021	0.788	0.592	8.31363e-54	3	Rapgef6
3.68204e-58	0.281875	0.325	0.159	9.03866e-54	3	Lcn4
4.71687e-57	0.307904	0.745	0.524	1.1579e-52	3	Ripor2
9.80213e-57	0.358682	0.469	0.276	2.40623e-52	3	Tgtp2
1.70659e-56	0.337939	0.508	0.311	4.18935e-52	3	Rcsd1
3.48399e-56	0.347238	0.643	0.437	8.55249e-52	3	Arhgap15
3.06944e-55	0.36526	0.646	0.436	7.53487e-51	3	Map4k4
8.99104e-55	0.262887	0.267	0.126	2.20712e-50	3	Hvcn1
6.24506e-54	0.359581	0.446	0.269	1.53304e-49	3	Sh3bp1
6.51231e-54	0.296355	0.352	0.186	1.59864e-49	3	Sesn1
9.87031e-54	0.33151	0.575	0.371	2.42296e-49	3	Fubp1
5.31711e-53	0.266933	0.548	0.336	1.30524e-48	3	Sptbn1
5.88029e-52	0.270486	0.948	0.827	1.44349e-47	3	Rps17
5.89303e-52	0.307679	0.295	0.151	1.44662e-47	3	Stambpl1
6.65302e-52	0.260435	0.297	0.15	1.63318e-47	3	Prmt3
8.74967e-52	0.318882	0.886	0.74	2.14787e-47	3	Eef1g
8.84858e-52	0.25377	0.971	0.87	2.17215e-47	3	Rpl31
1.72752e-51	0.323151	0.522	0.33	4.24071e-47	3	Slc44a2
6.98138e-51	0.267081	0.276	0.135	1.71379e-46	3	Cd2ap
1.18725e-50	0.304399	0.374	0.212	2.91445e-46	3	Dmac1
2.83214e-50	0.303997	0.442	0.265	6.95235e-46	3	Prkd2
4.13157e-49	0.288127	0.369	0.204	1.01422e-44	3	AB124611
3.71878e-48	0.307983	0.616	0.423	9.12886e-44	3	Mrpl23
5.57016e-48	0.280901	0.864	0.7	1.36736e-43	3	Ablim1
6.27705e-48	0.257874	0.896	0.723	1.54089e-43	3	mt-Nd4
8.21729e-48	0.307784	0.926	0.801	2.01718e-43	3	Cnn2
3.70651e-47	0.333443	0.751	0.55	9.09875e-43	3	Gpx1
4.533e-46	0.287344	0.416	0.245	1.11276e-41	3	Rab3ip
9.10917e-46	0.274521	0.711	0.517	2.23612e-41	3	Grap2
1.03779e-45	0.252606	0.457	0.278	2.54756e-41	3	Arhgef18
2.69448e-45	0.269428	0.268	0.139	6.61441e-41	3	St3gal1
2.8515e-45	0.279308	0.804	0.605	6.99987e-41	3	Txnip
3.15639e-45	0.293023	0.643	0.448	7.7483e-41	3	Utrn
1.63633e-44	0.318049	0.558	0.374	4.01686e-40	3	Tagap
2.07059e-44	0.275423	0.307	0.163	5.08288e-40	3	Selenop
3.14196e-44	0.280043	0.431	0.262	7.71288e-40	3	Mybbp1a
6.92597e-44	0.270221	0.84	0.684	1.70019e-39	3	Cox7a2l
2.92242e-43	0.280206	0.508	0.326	7.17395e-39	3	Ptpn6
6.91983e-43	0.311075	0.692	0.517	1.69868e-38	3	Bola2
5.98032e-42	0.294126	0.697	0.503	1.46805e-37	3	Nme1
1.76969e-41	0.305755	0.459	0.298	4.34424e-37	3	Tuba4a
3.18589e-40	0.266409	0.883	0.732	7.82072e-36	3	Skap1
3.8157e-40	0.262183	0.487	0.316	9.36678e-36	3	Hpcal1
2.75457e-39	0.302344	0.627	0.447	6.76193e-35	3	Trp53
4.42551e-38	0.258364	0.316	0.182	1.08637e-33	3	BE692007
8.76373e-38	0.258109	0.324	0.191	2.15132e-33	3	Utp14a
3.69052e-36	0.277924	0.614	0.437	9.05949e-32	3	Prkcq
3.32878e-35	0.254198	0.372	0.234	8.17148e-31	3	Hdac7
5.16867e-35	0.252931	0.585	0.417	1.2688e-30	3	Stk38
5.24358e-35	0.253838	0.542	0.375	1.28719e-30	3	Cyb5a
3.28012e-34	0.262567	0.601	0.441	8.05204e-30	3	Pik3cd
3.28916e-34	0.255238	0.553	0.386	8.07423e-30	3	Themis
1.28177e-33	0.261442	0.621	0.449	3.14648e-29	3	Pa2g4
4.60919e-30	0.262379	0.431	0.294	1.13146e-25	3	Phb
3.76566e-28	0.25071	0.572	0.418	9.24394e-24	3	Cct3
4.58331e-19	0.3643	0.118	0.061	1.12511e-14	3	Trbv12-1
1.12535e-07	0.3137	0.118	0.08	0.00276252	3	Trbv16
0	2.34627	0.943	0.383	0	4	Ccr7
0	1.90868	0.491	0.108	0	4	Tubb2a
0	1.90265	0.704	0.246	0	4	Dusp10
0	1.7129	0.966	0.759	0	4	Vps37b
0	1.57165	0.693	0.291	0	4	Socs3
0	1.46054	0.465	0.124	0	4	Trib2
0	1.42228	0.511	0.077	0	4	Ifngr2
0	1.41339	0.888	0.58	0	4	Satb1
0	1.29748	0.759	0.382	0	4	Tcp11l2
0	1.17852	0.332	0.06	0	4	Ramp3
0	1.06059	0.995	0.986	0	4	Eif1
0	1.04299	0.318	0.036	0	4	Plaur
0	0.952078	0.996	0.98	0	4	Rps28
0	0.934704	0.997	0.985	0	4	Rps29
0	0.859082	0.999	0.993	0	4	Rps27
0	0.85535	0.989	0.978	0	4	Rpl3
0	0.828149	0.997	0.99	0	4	Rpl8
0	0.823547	0.995	0.982	0	4	Rpl21
0	0.813458	0.275	0.041	0	4	Maff
0	0.799437	1	0.995	0	4	Rps24
0	0.749438	1	0.992	0	4	Rps20
0	0.723101	0.995	0.97	0	4	Rpl35a
0	0.711052	0.999	0.992	0	4	Rps4x
0	0.662542	0.997	0.984	0	4	Rpl35
0	0.659425	0.997	0.992	0	4	Rplp0
0	0.654047	0.997	0.989	0	4	Rpl39
0	0.6451	0.999	0.987	0	4	Rps13
0	0.626474	0.995	0.953	0	4	Rpl9-ps6
0	0.623395	0.999	0.988	0	4	Rpl36
0	0.591543	0.999	0.99	0	4	Rps27a
0	0.565064	0.998	0.993	0	4	Rpl30
0	0.564618	0.997	0.992	0	4	Rps9
0	0.523143	1	0.996	0	4	Eef1a1
0	0.508835	1	0.995	0	4	Rpl19
9.39325e-307	0.704927	0.999	0.987	2.30586e-302	4	Rps19
4.71248e-305	1.43948	0.858	0.601	1.15682e-300	4	Tuba1a
1.71792e-296	0.541576	0.999	0.993	4.21715e-292	4	Rps3a1
5.39709e-289	0.977211	0.981	0.906	1.32488e-284	4	Pnrc1
1.26572e-284	1.14857	0.924	0.774	3.10709e-280	4	Gimap6
1.05069e-283	0.481886	1	0.994	2.57924e-279	4	Uba52
1.37581e-281	1.26692	0.803	0.473	3.37733e-277	4	S1pr1
3.22086e-273	0.539806	0.997	0.992	7.90656e-269	4	Rps7
1.56913e-264	0.878718	0.953	0.862	3.85191e-260	4	Gas5
5.56407e-264	0.910481	0.991	0.958	1.36587e-259	4	Jund
1.31292e-259	0.410959	0.999	0.997	3.22296e-255	4	Fau
1.23943e-256	1.2268	0.656	0.303	3.04255e-252	4	Csrnp1
1.87327e-254	0.508802	0.998	0.992	4.5985e-250	4	Rps5
7.18278e-254	1.06128	0.906	0.725	1.76323e-249	4	Prdx6
6.21993e-251	0.499217	0.999	0.995	1.52687e-246	4	Rpsa
7.14565e-251	1.19562	0.832	0.551	1.75411e-246	4	Ppp1r15a
2.1611e-248	1.13643	0.983	0.885	5.30507e-244	4	Junb
3.06901e-246	0.548752	0.998	0.984	7.5338e-242	4	Rpl38
2.80053e-245	0.440642	0.997	0.992	6.87474e-241	4	Rps3
1.17994e-244	0.651394	0.989	0.927	2.89653e-240	4	Rpl10-ps3
1.70544e-244	0.577273	0.998	0.987	4.18651e-240	4	Rps21
1.88093e-243	0.995521	0.892	0.698	4.61731e-239	4	Srsf5
2.57129e-239	1.12655	0.966	0.766	6.31201e-235	4	Klf2
2.42861e-235	0.952347	0.932	0.805	5.96175e-231	4	Cytip
1.62584e-234	0.49152	0.998	0.993	3.99112e-230	4	Rpl37a
1.80493e-233	0.488368	1	0.996	4.43073e-229	4	Rpl13
9.25187e-232	1.0269	0.835	0.515	2.27115e-227	4	Lef1
6.71645e-227	0.521006	0.995	0.985	1.64875e-222	4	Rpl10a
7.5816e-227	0.442265	1	0.993	1.86113e-222	4	Rps15a
1.34768e-218	0.77084	0.955	0.846	3.30828e-214	4	Rbm3
3.93662e-216	0.493761	0.998	0.991	9.66361e-212	4	Rps2
1.56988e-215	1.02247	0.91	0.719	3.85373e-211	4	Emb
2.28798e-215	0.502452	0.999	0.99	5.61654e-211	4	Rps26
2.68829e-212	0.457758	0.998	0.995	6.59922e-208	4	Rps16
7.5951e-210	0.423784	0.999	0.993	1.86445e-205	4	Rps10
2.77815e-208	1.36605	0.388	0.127	6.8198e-204	4	Tmem64
1.43042e-207	0.409251	0.997	0.993	3.51139e-203	4	Rpl11
2.24166e-207	0.727681	0.973	0.929	5.50282e-203	4	Ftl1
1.3029e-206	0.476946	0.996	0.985	3.19835e-202	4	Rpl6
6.49926e-205	0.451055	0.999	0.966	1.59544e-200	4	Gm10076
5.95243e-204	0.68569	0.997	0.981	1.4612e-199	4	H3f3b
1.37233e-203	1.1923	0.636	0.309	3.3688e-199	4	Rgcc
1.8663e-203	1.41495	0.508	0.195	4.58138e-199	4	Igfbp4
5.01461e-203	0.414033	0.999	0.995	1.23099e-198	4	Tpt1
4.65719e-202	0.570164	0.993	0.974	1.14325e-197	4	Ptma
3.28212e-201	0.724341	0.257	0.055	8.05695e-197	4	Patj
8.47667e-201	0.448789	0.999	0.991	2.08085e-196	4	Rpl37
3.8688e-198	0.483358	0.999	0.995	9.49713e-194	4	Rps8
4.76245e-193	0.477855	0.994	0.974	1.16909e-188	4	Rpl7
7.45993e-191	0.960793	0.901	0.756	1.83126e-186	4	Ier2
1.17694e-189	1.01634	0.858	0.626	2.88916e-185	4	Pim1
1.41598e-188	0.442309	0.999	0.99	3.47595e-184	4	Rplp2
1.86253e-188	0.704395	0.953	0.883	4.57214e-184	4	Cnbp
3.95437e-186	1.04976	0.906	0.698	9.7072e-182	4	Zfp36
1.29998e-183	0.412268	0.998	0.991	3.19119e-179	4	Rps23
2.15443e-180	0.366348	0.999	0.996	5.2887e-176	4	Rpl18a
2.88818e-175	0.907184	0.516	0.233	7.08991e-171	4	Bach2
7.62953e-171	0.97493	0.463	0.196	1.8729e-166	4	Frat2
6.12944e-170	0.939518	0.868	0.731	1.50466e-165	4	Ezr
4.48928e-166	0.560437	0.989	0.944	1.10203e-161	4	Rpl36a
8.44396e-166	0.832958	0.846	0.668	2.07282e-161	4	Selenok
2.74601e-164	0.869897	0.821	0.54	6.74091e-160	4	Tcf7
8.68936e-164	0.978164	0.868	0.736	2.13306e-159	4	Fam107b
1.54499e-163	0.829183	0.773	0.516	3.79264e-159	4	Smad7
2.73875e-161	0.765365	0.931	0.828	6.72309e-157	4	2410006H16Rik
1.2822e-160	0.400531	0.999	0.99	3.14754e-156	4	Rpl27a
2.64115e-160	0.933646	0.504	0.239	6.4835e-156	4	Il4ra
1.19251e-157	0.584375	0.109	0.012	2.92739e-153	4	Tubb2b
1.74559e-157	1.23163	0.564	0.317	4.28508e-153	4	Csrp1
1.94724e-157	0.855266	0.727	0.452	4.78007e-153	4	Cirbp
6.83121e-155	0.829054	0.356	0.125	1.67693e-150	4	Gm20186
2.86759e-154	0.914039	0.693	0.44	7.03937e-150	4	Arid5a
9.56823e-153	1.00301	0.559	0.302	2.34881e-148	4	Xbp1
3.00489e-152	0.700531	0.911	0.794	7.37641e-148	4	Hnrnpa0
1.06189e-150	0.364987	0.997	0.992	2.60673e-146	4	Rpl32
4.26639e-146	0.335681	0.997	0.994	1.04731e-141	4	Rpl18
2.70298e-144	0.891199	0.725	0.513	6.63528e-140	4	Snhg1
8.40133e-140	0.392445	0.994	0.982	2.06236e-135	4	Rpl15
1.44517e-138	0.898148	0.566	0.316	3.54761e-134	4	Ptp4a1.1
2.4783e-138	0.358225	0.999	0.994	6.08373e-134	4	Rpl23
7.71765e-138	0.411927	0.996	0.98	1.89453e-133	4	Fth1
8.45649e-138	0.813757	0.717	0.511	2.0759e-133	4	Snhg8
3.33324e-136	0.487391	0.994	0.957	8.18244e-132	4	Rpl12
9.59872e-136	0.729295	0.881	0.768	2.35629e-131	4	Cd53
4.91853e-133	0.999168	0.506	0.279	1.2074e-128	4	Morf4l2
2.41398e-132	0.640496	0.917	0.835	5.92584e-128	4	Saraf
2.3358e-130	0.525318	0.98	0.962	5.73392e-126	4	Ddx5
2.85513e-129	0.380595	0.992	0.981	7.00877e-125	4	Rpl26
1.79551e-128	0.701533	0.175	0.039	4.40761e-124	4	Ecm1
2.39211e-126	0.837855	0.457	0.213	5.87214e-122	4	Fosl2
4.66758e-126	0.38921	0.997	0.984	1.1458e-121	4	Rps18
4.26238e-124	0.873404	0.649	0.439	1.04633e-119	4	Sertad1
6.66498e-119	0.287037	0.999	0.992	1.63612e-114	4	Rpl34
1.20962e-116	0.399895	0.126	0.022	2.96936e-112	4	Acsl3
4.74592e-116	0.648596	0.824	0.692	1.16503e-111	4	Map1lc3b
5.06528e-116	0.807818	0.328	0.131	1.24342e-111	4	Cd55
1.21951e-113	0.379746	0.999	0.993	2.99366e-109	4	Rplp1
4.2257e-113	0.714029	0.725	0.489	1.03733e-108	4	Odc1
4.78288e-113	0.81212	0.814	0.558	1.1741e-108	4	Jun
1.25608e-112	0.491109	0.156	0.035	3.08342e-108	4	Elovl6
5.35786e-110	0.83301	0.416	0.206	1.31525e-105	4	Pja1
4.162e-108	0.994067	0.398	0.187	1.02169e-103	4	Id3
6.5753e-107	0.329058	0.995	0.987	1.6141e-102	4	Rpl24
2.64534e-106	0.531005	0.92	0.842	6.49379e-102	4	Npc2
3.8326e-104	0.524808	0.951	0.909	9.40827e-100	4	Rpl22l1
5.38805e-103	0.413707	0.975	0.944	1.32266e-98	4	Eef1b2
1.87415e-102	0.689778	0.858	0.71	4.60067e-98	4	Tsc22d3
4.29413e-102	0.708498	0.564	0.324	1.05412e-97	4	Skil
3.7245e-101	0.373225	0.111	0.02	9.1429e-97	4	Usp2
4.99572e-101	0.675048	0.749	0.57	1.22635e-96	4	Ifrd1
5.44624e-101	0.299601	0.997	0.986	1.33694e-96	4	Rpl29
1.61712e-100	0.396302	0.981	0.942	3.9697e-96	4	Srgn
4.84168e-100	0.654647	0.684	0.481	1.18854e-95	4	Gpr132
7.328e-100	0.736804	0.456	0.254	1.79888e-95	4	Aff4
1.30266e-99	0.553937	0.18	0.049	3.19776e-95	4	Ly6c1
3.27142e-98	0.668537	0.408	0.203	8.03069e-94	4	Per1
1.0408e-96	0.318126	0.975	0.956	2.55494e-92	4	Rpl17
1.13066e-96	0.489768	0.17	0.046	2.77555e-92	4	Ctsl
2.84172e-96	0.339733	0.995	0.971	6.97586e-92	4	Rpl22
3.68132e-95	0.51363	0.987	0.981	9.0369e-91	4	Actg1
4.07559e-94	0.615745	0.259	0.098	1.00048e-89	4	Acot2
1.97578e-91	0.709048	0.432	0.237	4.85014e-87	4	Tbc1d15
9.77472e-91	0.785906	0.497	0.31	2.3995e-86	4	Stat5b
8.18147e-90	0.551928	0.814	0.697	2.00839e-85	4	Hnrnpa1
1.93514e-89	0.858437	0.511	0.316	4.75038e-85	4	Cebpb
2.34921e-89	0.527312	0.183	0.054	5.76685e-85	4	Gm14085
1.46619e-88	0.670325	0.446	0.236	3.59919e-84	4	Crem
2.1861e-88	0.629695	0.336	0.154	5.36645e-84	4	Map1lc3a
2.35515e-88	0.639051	0.727	0.572	5.78141e-84	4	Slc38a2
3.83337e-87	0.759383	0.644	0.486	9.41016e-83	4	Rbm38
6.15846e-87	0.694171	0.412	0.223	1.51178e-82	4	Birc3
3.0987e-86	0.609977	0.322	0.142	7.60669e-82	4	Tdrp
5.91105e-86	0.753229	0.463	0.286	1.45105e-81	4	Rab18
2.48599e-85	0.655701	0.502	0.289	6.1026e-81	4	Pde4d
1.01678e-84	0.577962	0.832	0.754	2.49599e-80	4	Chmp4b
3.2472e-84	0.718719	0.505	0.315	7.97123e-80	4	Tob1
1.78475e-83	0.690369	0.716	0.583	4.3812e-79	4	1810026B05Rik
1.91658e-83	0.73465	0.406	0.225	4.70481e-79	4	Sik1
4.65556e-83	0.431701	0.909	0.767	1.14285e-78	4	Ifngr1
1.70104e-81	0.700547	0.595	0.417	4.17572e-77	4	Pde4b
2.77175e-81	0.857217	0.364	0.184	6.80409e-77	4	Rhob
5.22982e-81	0.490317	0.196	0.066	1.28382e-76	4	Fam118a
4.18761e-79	0.557315	0.242	0.095	1.02797e-74	4	Taf4b
4.43991e-77	0.6917	0.66	0.525	1.08991e-72	4	Polr2a
7.9197e-76	0.697744	0.648	0.513	1.94413e-71	4	Tgfbr2
1.37354e-75	0.626611	0.184	0.061	3.37177e-71	4	Tsc22d1
2.48911e-75	0.607234	0.566	0.394	6.11026e-71	4	Zfas1
7.62051e-74	0.603979	0.509	0.338	1.87068e-69	4	Rps27rt
2.22495e-73	0.646177	0.506	0.331	5.46182e-69	4	Snhg12
8.92781e-73	0.620727	0.52	0.335	2.1916e-68	4	Gch1
9.71563e-73	0.587413	0.769	0.668	2.38499e-68	4	Elf1
1.0449e-71	0.560251	0.789	0.691	2.56501e-67	4	Ube2b
4.02548e-71	0.639283	0.32	0.158	9.88175e-67	4	Eif2ak3
1.2104e-70	0.604242	0.646	0.483	2.97129e-66	4	Vgll4
2.12825e-70	0.426599	0.842	0.696	5.22444e-66	4	Gramd3
3.30507e-70	0.70655	0.439	0.277	8.1133e-66	4	Crybg1
2.97661e-69	0.612451	0.715	0.599	7.30699e-65	4	Rapgef6
5.40388e-69	0.710412	0.775	0.666	1.32655e-64	4	Ubald2
2.21622e-67	0.308135	0.985	0.963	5.44039e-63	4	Rps6
2.22342e-67	0.640825	0.622	0.475	5.45805e-63	4	Ssh2
2.7638e-67	0.659882	0.539	0.39	6.78458e-63	4	2022-03-07
3.63583e-67	0.515961	0.763	0.675	8.92523e-63	4	Sf1
1.6327e-66	0.629399	0.584	0.442	4.00794e-62	4	Kras
1.80598e-66	0.30277	0.985	0.966	4.43333e-62	4	Rpl14
2.43399e-66	0.576885	0.291	0.14	5.97496e-62	4	Bbc3
3.54128e-66	0.507216	0.797	0.697	8.69314e-62	4	Fus
7.19648e-66	0.306287	0.973	0.95	1.76659e-61	4	Pabpc1
4.13011e-65	0.633868	0.399	0.241	1.01386e-60	4	Oat
6.74579e-65	0.605369	0.661	0.479	1.65596e-60	4	Nr4a1
7.79926e-65	0.514516	0.724	0.589	1.91456e-60	4	Tubb4b
8.54475e-65	0.555198	0.282	0.135	2.09757e-60	4	Atp1b1
1.98647e-64	0.501917	0.85	0.807	4.8764e-60	4	Mcl1
4.41508e-64	0.502098	0.309	0.154	1.08381e-59	4	Ddx3y
5.93762e-64	0.590829	0.392	0.233	1.45757e-59	4	Zeb1
1.26319e-62	0.367654	0.981	0.949	3.10087e-58	4	Btg1
3.21036e-62	0.696888	0.535	0.391	7.88078e-58	4	Irf2bp2
5.83998e-62	0.485382	0.813	0.732	1.4336e-57	4	Itk
1.04862e-61	0.546674	0.487	0.31	2.57416e-57	4	Mxd1
3.57584e-61	0.503025	0.224	0.098	8.77797e-57	4	Gpr146
1.81832e-60	0.561432	0.526	0.379	4.46361e-56	4	Ube2j1
2.63264e-60	0.56463	0.394	0.235	6.4626e-56	4	Thada
2.89765e-60	0.293363	0.984	0.959	7.11314e-56	4	Naca
5.00399e-60	0.355205	0.948	0.895	1.22838e-55	4	Rps25
5.28527e-60	0.312142	0.102	0.026	1.29743e-55	4	Tbc1d30
1.04328e-59	0.406283	0.799	0.616	2.56105e-55	4	Dusp1
1.26684e-59	0.596937	0.388	0.237	3.10984e-55	4	Dnajb9
2.41735e-59	0.671225	0.464	0.319	5.93411e-55	4	Tspan13
4.18873e-59	0.528614	0.723	0.624	1.02825e-54	4	Hnrnpdl
9.7091e-59	0.569861	0.525	0.386	2.38339e-54	4	Rela
3.17711e-58	0.629663	0.332	0.184	7.79918e-54	4	Adrb2
2.47627e-57	0.828884	0.472	0.333	6.07874e-53	4	Fam241a
9.84516e-57	0.497026	0.281	0.141	2.41679e-52	4	Jmy
1.1909e-55	0.552016	0.576	0.452	2.92342e-51	4	Impdh2
1.0929e-54	0.550558	0.319	0.165	2.68286e-50	4	Lmna
1.36128e-54	0.564544	0.568	0.443	3.34167e-50	4	Atf4
3.96688e-52	0.512661	0.464	0.31	9.7379e-48	4	Actn1
8.06192e-52	0.277968	0.101	0.029	1.97904e-47	4	Tnfrsf12a
1.37557e-51	0.299923	0.961	0.925	3.37674e-47	4	Npm1
2.34973e-51	0.486787	0.777	0.67	5.76811e-47	4	Klf6
3.92347e-51	0.581788	0.509	0.38	9.63133e-47	4	Itpkb
4.84417e-51	0.507956	0.381	0.239	1.18915e-46	4	Epb41l4aos
6.77748e-51	0.925024	0.539	0.444	1.66374e-46	4	Cct6a
6.8938e-51	0.508159	0.249	0.125	1.69229e-46	4	Klf7
1.94857e-50	0.367997	0.138	0.049	4.78335e-46	4	Cbarp
4.72231e-50	0.433496	0.691	0.575	1.15923e-45	4	Dnajb6
4.80666e-50	0.485482	0.582	0.438	1.17994e-45	4	Gna13
5.39984e-50	0.482229	0.317	0.179	1.32555e-45	4	Mfsd6
1.80157e-49	0.499138	0.674	0.537	4.42249e-45	4	Klf3
3.94122e-49	0.524604	0.544	0.414	9.67491e-45	4	Hmgn1
6.66481e-49	0.516965	0.433	0.298	1.63608e-44	4	Oser1
1.15605e-48	0.462872	0.264	0.138	2.83787e-44	4	Kif1b
1.71582e-48	0.585891	0.358	0.228	4.21199e-44	4	Ndrg3
1.72637e-48	0.350814	0.932	0.874	4.23789e-44	4	Rpl31
5.09692e-48	0.812304	0.253	0.135	1.25119e-43	4	Itm2a
1.02653e-47	0.511777	0.343	0.209	2.51993e-43	4	Kbtbd2
3.84287e-47	0.499632	0.338	0.203	9.43348e-43	4	Pofut2
4.70549e-47	0.553355	0.477	0.322	1.1551e-42	4	Egr1
1.32277e-45	0.35743	0.14	0.053	3.24713e-41	4	Gm21887
1.49876e-45	0.612418	0.307	0.184	3.67915e-41	4	Dhx40
7.09111e-45	0.384223	0.87	0.823	1.74072e-40	4	Stk17b
1.78249e-44	0.35205	0.881	0.838	4.37566e-40	4	Nsa2
1.78786e-44	0.269631	0.997	0.992	4.38883e-40	4	Malat1
2.44963e-44	0.370628	0.178	0.078	6.01336e-40	4	Ftl1-ps1
9.88207e-44	0.496775	0.477	0.358	2.42585e-39	4	Taf1d
1.18743e-43	0.307297	0.945	0.921	2.91491e-39	4	mt-Atp6
1.27984e-43	0.38757	0.782	0.73	3.14176e-39	4	Eif3e
2.03323e-43	0.302877	0.941	0.924	4.99118e-39	4	Rbm39
3.32847e-43	0.316227	0.942	0.914	8.17072e-39	4	Ywhaz
6.65277e-42	0.523139	0.509	0.391	1.63312e-37	4	Txk
7.76853e-42	0.481746	0.731	0.637	1.90702e-37	4	Ier5
4.81284e-41	0.375182	0.825	0.777	1.18146e-36	4	Ncl
1.49526e-38	0.511281	0.471	0.365	3.67056e-34	4	Tiprl
2.2555e-38	0.587082	0.395	0.289	5.53681e-34	4	Osbpl9
5.05352e-38	0.4411	0.217	0.115	1.24054e-33	4	Erf
8.43715e-38	0.311548	0.146	0.062	2.07115e-33	4	5031439G07Rik
9.62208e-38	0.417948	0.68	0.618	2.36203e-33	4	Snu13
2.08764e-37	0.536973	0.318	0.208	5.12473e-33	4	Rnf19a
6.16602e-37	0.359716	0.729	0.632	1.51363e-32	4	Arf6
1.75581e-36	0.432176	0.201	0.104	4.31017e-32	4	Zfand2a
1.80013e-36	0.380959	0.28	0.165	4.41897e-32	4	Ssbp2
2.24311e-36	0.405131	0.832	0.787	5.50638e-32	4	Cd2
3.61479e-36	0.46747	0.469	0.36	8.8736e-32	4	Chd2
5.97283e-36	0.427743	0.227	0.125	1.46621e-31	4	Ttyh3
6.3079e-36	0.396616	0.16	0.075	1.54846e-31	4	Rassf3
3.17789e-35	0.57295	0.557	0.455	7.80108e-31	4	Cblb
8.05585e-35	0.43818	0.312	0.199	1.97755e-30	4	Hexim1
1.01634e-34	0.453699	0.303	0.192	2.49492e-30	4	Arhgap31
1.36402e-34	0.541513	0.361	0.254	3.34841e-30	4	Ccdc117
1.62127e-34	0.373916	0.163	0.077	3.9799e-30	4	Pou6f1
2.17617e-34	0.374464	0.812	0.758	5.34206e-30	4	Sf3b1
2.68282e-34	0.433896	0.666	0.607	6.58578e-30	4	Bzw1
2.93522e-34	0.525905	0.363	0.259	7.20538e-30	4	Jmjd1c
6.01225e-34	0.40471	0.173	0.085	1.47589e-29	4	Cd4
7.50166e-34	0.333981	0.118	0.048	1.84151e-29	4	Trib1
8.08602e-33	0.274819	0.138	0.061	1.98496e-28	4	Tgif2
2.35542e-32	0.517467	0.207	0.112	5.78209e-28	4	Klf4
2.68982e-32	0.379341	0.699	0.656	6.60297e-28	4	Kpna4
3.16541e-32	0.3706	0.695	0.649	7.77044e-28	4	Rabac1
6.34961e-32	0.360914	0.659	0.597	1.5587e-27	4	Dusp11
7.12358e-32	0.464863	0.469	0.375	1.7487e-27	4	4932438A13Rik
7.26819e-32	0.455046	0.359	0.254	1.7842e-27	4	Rbm33
8.76837e-32	0.321799	0.788	0.738	2.15246e-27	4	Tra2b
9.27236e-32	0.38777	0.171	0.086	2.27618e-27	4	Atn1
1.20799e-31	0.448718	0.191	0.104	2.96536e-27	4	Adk
1.31393e-31	0.29668	0.898	0.871	3.22544e-27	4	Ube2d3
3.85246e-31	0.43092	0.35	0.244	9.45701e-27	4	Avl9
5.32432e-31	0.407483	0.404	0.294	1.30701e-26	4	Hbp1
6.03965e-31	0.392148	0.526	0.447	1.48261e-26	4	Gm16286
6.1057e-31	0.482469	0.618	0.579	1.49883e-26	4	Dnaja2
2.43428e-30	0.444962	0.324	0.221	5.97568e-26	4	Nup98
3.98372e-30	0.377133	0.628	0.568	9.77923e-26	4	Ccnl1
5.29445e-30	0.437765	0.413	0.32	1.29968e-25	4	Fam168b
6.08852e-30	0.403788	0.245	0.147	1.49461e-25	4	Map3k14
8.63441e-30	0.33536	0.793	0.739	2.11957e-25	4	Pcbp1
2.507e-29	0.370687	0.4	0.296	6.15417e-25	4	Serinc1
4.96287e-29	0.440842	0.398	0.299	1.21829e-24	4	Elmsan1
8.80564e-29	0.38896	0.588	0.524	2.16161e-24	4	Ythdc1
8.85632e-29	0.301222	0.741	0.684	2.17405e-24	4	Dazap2
1.96001e-28	0.380231	0.74	0.683	4.81144e-24	4	Srsf2
6.59808e-28	0.419757	0.352	0.254	1.6197e-23	4	Lmbr1l
2.62052e-27	0.39391	0.191	0.108	6.43286e-23	4	Sbno2
3.29768e-27	0.318488	0.789	0.733	8.09514e-23	4	Btg2
3.65309e-27	0.359883	0.545	0.457	8.96761e-23	4	Tuba1c
4.0948e-27	0.366719	0.451	0.338	1.00519e-22	4	Tgif1
5.20479e-27	0.305931	0.133	0.064	1.27767e-22	4	Zbtb21
9.21207e-27	0.362947	0.175	0.095	2.26138e-22	4	Otud1
2.86034e-26	0.477048	0.243	0.153	7.02155e-22	4	Fas
3.79503e-26	0.365971	0.188	0.107	9.31604e-22	4	Mafk
3.92776e-26	0.338225	0.686	0.645	9.64186e-22	4	Arf4
5.76351e-26	0.266523	0.107	0.047	1.41483e-21	4	D830025C05Rik
6.19771e-26	0.347743	0.222	0.134	1.52141e-21	4	Pnpla8
8.22928e-26	0.264284	0.739	0.672	2.02012e-21	4	Calm2
1.02173e-25	0.306888	0.122	0.058	2.50815e-21	4	Rcan3
1.03349e-25	0.365201	0.378	0.279	2.53702e-21	4	Klhl24
1.45406e-25	0.427034	0.32	0.229	3.56942e-21	4	Snx18
1.51111e-25	0.388897	0.529	0.452	3.70948e-21	4	Ugcg
1.64723e-25	0.448704	0.271	0.185	4.04361e-21	4	Klhdc2
1.75093e-25	0.396551	0.574	0.509	4.29817e-21	4	Ptbp1
2.74681e-25	0.3266	0.664	0.586	6.74287e-21	4	Dgka
4.09171e-25	0.585259	0.289	0.195	1.00443e-20	4	Rflnb
9.74723e-25	0.342136	0.636	0.586	2.39275e-20	4	Paip2
3.77056e-24	0.274388	0.86	0.835	9.25597e-20	4	Ets1
3.82715e-24	0.35578	0.427	0.342	9.39489e-20	4	Wsb1
5.88021e-24	0.441802	0.371	0.294	1.44347e-19	4	Hnrnph2
1.50862e-23	0.331129	0.229	0.145	3.70337e-19	4	Ldlrap1
2.15826e-23	0.289711	0.991	0.982	5.29809e-19	4	Hspa8
2.9275e-23	0.393766	0.411	0.324	7.18642e-19	4	Scml4
7.03012e-23	0.304631	0.163	0.092	1.72575e-18	4	Abl2
9.36435e-23	0.410082	0.374	0.296	2.29876e-18	4	Ppm1h
9.3969e-23	0.310435	0.756	0.729	2.30675e-18	4	Eif4g2
2.54776e-22	0.41037	0.455	0.39	6.25423e-18	4	Cisd2
2.74361e-22	0.401176	0.409	0.327	6.73503e-18	4	Glul
4.56436e-22	0.258349	0.11	0.053	1.12046e-17	4	Rrp12
4.81038e-22	0.424409	0.384	0.311	1.18085e-17	4	Prkca
6.5921e-22	0.315453	0.517	0.43	1.61823e-17	4	Rnf125
7.11595e-22	0.384837	0.209	0.133	1.74682e-17	4	Ets2
1.27881e-21	0.358738	0.406	0.33	3.13922e-17	4	Hspa9
1.62979e-21	0.331946	0.576	0.53	4.0008e-17	4	Clk1
2.63308e-21	0.368817	0.289	0.207	6.46367e-17	4	Tatdn2
3.52375e-21	0.409884	0.397	0.326	8.6501e-17	4	Bzw2
4.21246e-21	0.414893	0.159	0.092	1.03408e-16	4	Myb
7.0184e-21	0.403982	0.427	0.336	1.72288e-16	4	Neurl3
7.51944e-21	0.385375	0.408	0.321	1.84587e-16	4	Hist1h1c
8.9454e-21	0.379767	0.461	0.401	2.19592e-16	4	Bcl10
1.10927e-20	0.317481	0.176	0.105	2.72303e-16	4	Klhdc1
1.9842e-20	0.275579	0.645	0.588	4.87082e-16	4	Gm8797
3.41205e-20	0.302053	0.117	0.06	8.37589e-16	4	Lrig1
4.11685e-20	0.38836	0.329	0.253	1.0106e-15	4	Rab3ip
7.95662e-20	0.373464	0.336	0.257	1.95319e-15	4	Ypel5
8.62714e-20	0.357254	0.257	0.179	2.11779e-15	4	Snhg15
9.86078e-20	0.405908	0.357	0.287	2.42062e-15	4	Galnt6
1.12784e-19	0.420356	0.271	0.197	2.76863e-15	4	Retreg1
1.52524e-19	0.283749	0.144	0.081	3.74417e-15	4	Slc30a1
1.6336e-19	0.377138	0.189	0.12	4.01017e-15	4	Sgms1
2.32732e-19	0.258423	0.125	0.067	5.7131e-15	4	Hist2h2aa1
3.07927e-19	0.448542	0.274	0.195	7.55899e-15	4	Rrad
3.70141e-19	0.375704	0.428	0.361	9.08621e-15	4	Mef2d
6.01635e-19	0.280974	0.621	0.573	1.47689e-14	4	Tut4
1.27433e-18	0.270642	0.67	0.625	3.12822e-14	4	Eif4a1
1.62838e-18	0.261955	0.256	0.174	3.99734e-14	4	Pde2a
2.18784e-18	0.316774	0.174	0.108	5.3707e-14	4	Slc49a4
3.82137e-18	0.326043	0.538	0.492	9.3807e-14	4	Tmed10
5.76749e-18	0.339054	0.323	0.24	1.4158e-13	4	Cpm
6.02825e-18	0.349043	0.271	0.199	1.47981e-13	4	Gnl3
8.90169e-18	0.331175	0.201	0.133	2.18519e-13	4	Aff1
9.43123e-18	0.345034	0.235	0.164	2.31518e-13	4	Pim3
1.29837e-17	0.341754	0.237	0.169	3.18725e-13	4	Cltb
1.43187e-17	0.357352	0.388	0.323	3.51496e-13	4	Dip2b
1.73554e-17	0.276149	0.652	0.635	4.26041e-13	4	Rab2a
1.91917e-17	0.299739	0.574	0.538	4.71117e-13	4	Syf2
4.02591e-17	0.252417	0.726	0.69	9.8828e-13	4	mt-Nd5
4.73189e-17	0.338101	0.311	0.242	1.16158e-12	4	Yrdc
5.82321e-17	0.272289	0.698	0.669	1.42948e-12	4	D8Ertd738e
7.99219e-17	0.339985	0.382	0.316	1.96192e-12	4	Znrf1
1.36295e-16	0.3253	0.432	0.381	3.34578e-12	4	Emd
1.55757e-16	0.386038	0.263	0.195	3.82353e-12	4	Siah2
1.80523e-16	0.354912	0.593	0.564	4.43149e-12	4	Gpx1
2.81602e-16	0.251863	0.146	0.088	6.91278e-12	4	Endog
3.8561e-16	0.279876	0.26	0.187	9.46596e-12	4	Sh3bp5
3.92492e-16	0.356422	0.435	0.38	9.63488e-12	4	Nop58
5.11609e-16	0.370316	0.475	0.428	1.2559e-11	4	Lsm8
8.98252e-16	0.309557	0.677	0.664	2.20503e-11	4	Atp6v0c
9.76844e-16	0.322467	0.256	0.191	2.39796e-11	4	Prps1
1.07853e-15	0.384028	0.349	0.292	2.64756e-11	4	Clk3
1.09178e-15	0.354329	0.287	0.222	2.68011e-11	4	5031425E22Rik
1.23268e-15	0.313002	0.191	0.13	3.02597e-11	4	Setd7
1.43234e-15	0.265481	0.135	0.081	3.51611e-11	4	Ankrd50
2.21633e-15	0.271501	0.275	0.206	5.44066e-11	4	Atg2a
2.42687e-15	0.394953	0.434	0.393	5.95747e-11	4	Epc1
2.48493e-15	0.323009	0.498	0.449	6.10002e-11	4	Map4k4
3.20688e-15	0.344186	0.262	0.198	7.87224e-11	4	Rab10os
4.26931e-15	0.343738	0.485	0.439	1.04803e-10	4	Sat1
4.80288e-15	0.276519	0.181	0.121	1.17901e-10	4	Rnf103
6.37876e-15	0.298376	0.6	0.577	1.56586e-10	4	Ppp2r5a
9.31598e-15	0.279428	0.539	0.512	2.28689e-10	4	Vapa
9.49085e-15	0.363985	0.287	0.227	2.32981e-10	4	Map2k4
2.25279e-14	0.291806	0.525	0.493	5.53014e-10	4	Matr3
3.67709e-14	0.311267	0.217	0.156	9.02653e-10	4	Foxo3
4.30341e-14	0.293517	0.719	0.712	1.0564e-09	4	Ablim1
8.72213e-14	0.311731	0.454	0.422	2.14111e-09	4	Dpm1
1.22895e-13	0.376297	0.358	0.307	3.01683e-09	4	Tuba4a
1.25895e-13	0.268015	0.243	0.181	3.09047e-09	4	Amd1
1.31458e-13	0.262552	0.588	0.573	3.22704e-09	4	Sec62
1.41142e-13	0.293955	0.168	0.112	3.46474e-09	4	Marcksl1
1.56976e-13	0.391728	0.453	0.396	3.85345e-09	4	Rgs10
2.50475e-13	0.296353	0.241	0.182	6.14866e-09	4	2410002F23Rik
3.17375e-13	0.250962	0.354	0.279	7.79091e-09	4	Cenpa
3.33872e-13	0.269865	0.193	0.134	8.19589e-09	4	Baz2b
3.87274e-13	0.281109	0.451	0.413	9.50679e-09	4	Strap
7.51268e-13	0.331337	0.28	0.223	1.84421e-08	4	Rnf145
8.50565e-13	0.346097	0.538	0.52	2.08797e-08	4	Crlf3
1.6436e-12	0.306212	0.184	0.126	4.03471e-08	4	Cdkn1a
2.15182e-12	0.277536	0.37	0.316	5.28229e-08	4	Isca1
2.53902e-12	0.258645	0.451	0.413	6.23278e-08	4	Ube2a
3.72695e-12	0.310474	0.177	0.125	9.14892e-08	4	Hist1h4c
5.08376e-12	0.319231	0.24	0.188	1.24796e-07	4	Ubald1
6.21258e-12	0.270175	0.394	0.354	1.52506e-07	4	Tox4
1.58677e-11	0.255964	0.168	0.117	3.89519e-07	4	Usp22
1.63975e-11	0.444069	0.37	0.33	4.02526e-07	4	Socs1
2.7474e-11	0.312425	0.43	0.4	6.74433e-07	4	Cdk11b
3.06231e-11	0.252213	0.412	0.374	7.51735e-07	4	Sar1a
3.25609e-11	0.329136	0.17	0.123	7.99304e-07	4	Por
3.6601e-11	0.282831	0.15	0.102	8.98483e-07	4	Arl13b
1.89092e-10	0.27503	0.427	0.398	4.64184e-06	4	Phf3
1.91105e-10	0.272993	0.193	0.144	4.69124e-06	4	Slc25a25
2.17611e-10	0.272625	0.158	0.113	5.34193e-06	4	Shld1
2.37978e-10	0.266445	0.34	0.298	5.84188e-06	4	Rlim
2.43444e-10	0.288821	0.392	0.357	5.97606e-06	4	Cebpz
3.01974e-10	0.297816	0.264	0.214	7.41285e-06	4	A930005H10Rik
6.38844e-10	0.260533	0.209	0.16	1.56823e-05	4	Usp36
8.66758e-10	0.267872	0.302	0.249	2.12772e-05	4	P2ry10
8.80827e-10	0.258225	0.39	0.361	2.16226e-05	4	N4bp2l2
9.28733e-10	0.299072	0.376	0.34	2.27985e-05	4	Nasp
1.13314e-09	0.296852	0.182	0.136	2.78163e-05	4	Hist1h4m
1.17831e-09	0.310509	0.309	0.261	2.89251e-05	4	Crbn
1.32444e-09	0.268806	0.5	0.483	3.25123e-05	4	Ddx6
1.75784e-09	0.35371	0.221	0.177	4.31514e-05	4	Sdhaf1
1.93634e-09	0.273765	0.266	0.221	4.75334e-05	4	Snhg3
2.15696e-09	0.309348	0.18	0.138	5.2949e-05	4	Tnfrsf1a
3.25468e-09	0.277648	0.47	0.449	7.98958e-05	4	Atp11b
3.71685e-09	0.290443	0.379	0.355	9.12412e-05	4	Wdr26
4.38789e-09	0.286413	0.593	0.595	0.000107714	4	Gimap5
4.50203e-09	0.314825	0.547	0.539	0.000110516	4	Il21r
4.96133e-09	0.338911	0.292	0.259	0.000121791	4	Stt3b
6.94081e-09	0.374127	0.446	0.433	0.000170383	4	Kcnn4
1.14186e-08	0.275222	0.127	0.089	0.000280303	4	Mpp7
1.15024e-08	0.262955	0.281	0.237	0.000282361	4	Dbf4
1.325e-08	0.283404	0.382	0.354	0.000325262	4	Etf1
1.34094e-08	0.263367	0.338	0.305	0.000329173	4	Sec63
3.28033e-08	0.251563	0.394	0.368	0.000805255	4	Nop56
4.73882e-08	0.270395	0.281	0.246	0.00116328	4	Sde2
6.57514e-08	0.274202	0.297	0.263	0.00161407	4	Smad4
1.11269e-07	0.254291	0.175	0.136	0.00273144	4	Adpgk
1.37676e-07	0.272225	0.183	0.141	0.00337968	4	Gadd45g
1.69243e-07	0.266676	0.433	0.416	0.00415458	4	Tacc1
2.22985e-07	0.289899	0.249	0.216	0.00547383	4	Zfp593
2.36146e-07	0.289402	0.276	0.244	0.0057969	4	Eif1a
3.09834e-07	0.250704	0.212	0.172	0.00760581	4	Selenop
3.19357e-07	0.253	0.295	0.262	0.00783957	4	Birc2
1.20333e-06	0.287023	0.556	0.58	0.0295394	4	4930523C07Rik
1.52585e-06	0.283862	0.267	0.236	0.0374566	4	Arl4a
1.8791e-06	0.250683	0.328	0.303	0.0461281	4	Nolc1
2.66052e-06	0.259401	0.446	0.44	0.0653105	4	Ube2h
3.36567e-06	0.265164	0.267	0.238	0.0826204	4	Vamp3
3.96456e-06	0.28542	0.361	0.347	0.0973219	4	Arid4a
4.97045e-06	0.256241	0.399	0.384	0.122014	4	Arap2
4.10163e-05	0.272372	0.239	0.211	1	4	Zfp52
7.09301e-05	0.288217	0.781	0.803	1	4	Nfkbia
0.00108528	0.251814	0.374	0.378	1	4	Elovl5
0	1.49354	0.977	0.561	0	0	Ccl5
0	1.34612	0.799	0.41	0	0	Ctla2a
2.76315e-43	1.20253	0.12	0.057	6.78299e-39	0	Ifitm1
3.37322e-77	1.19383	0.166	0.071	8.28057e-73	0	Trbv17
0	1.09377	0.9	0.751	0	0	Ifngr1
0	1.06481	0.734	0.337	0	0	Klrc1
9.53548e-248	1.0483	0.725	0.499	2.34077e-243	0	Rgs1
0	1.0384	0.712	0.52	0	0	Rnf138
3.28046e-226	0.960589	0.819	0.724	8.05286e-222	0	Dusp2
2.58794e-259	0.952491	0.533	0.28	6.35288e-255	0	Cxcr3
6.01393e-284	0.942435	0.589	0.284	1.4763e-279	0	Gzmk
0	0.924967	0.832	0.68	0	0	Gramd3
9.45657e-176	0.911862	0.557	0.364	2.3214e-171	0	Pmepa1
4.22918e-202	0.90917	0.578	0.324	1.03818e-197	0	Lgals3
1.17674e-182	0.837696	0.425	0.224	2.88866e-178	0	Mxi1
3.6249e-224	0.82861	0.643	0.371	8.89842e-220	0	Bhlhe40
1.91587e-177	0.825382	0.537	0.358	4.70309e-173	0	Lax1
0	0.818663	0.924	0.841	0	0	Hcst
3.98174e-180	0.813774	0.565	0.387	9.77439e-176	0	Lpxn
6.92532e-186	0.807213	0.425	0.223	1.70003e-181	0	Fasl
3.8399e-174	0.806671	0.563	0.357	9.42619e-170	0	Itgb1
3.81755e-156	0.803309	0.64	0.503	9.37133e-152	0	Slc3a2
1.66307e-190	0.79589	0.495	0.259	4.08249e-186	0	Klrk1
2.42141e-225	0.772644	0.781	0.599	5.94407e-221	0	Sh2d2a
7.31203e-192	0.766779	0.805	0.686	1.79496e-187	0	Tnfaip3
7.62691e-19	0.753413	0.119	0.077	1.87225e-14	0	Ifitm2
1.65842e-157	0.749709	0.752	0.657	4.0711e-153	0	Ubald2
5.13228e-225	0.749025	0.699	0.481	1.25987e-220	0	Hopx
1.27475e-238	0.738889	0.811	0.655	3.12926e-234	0	Ctsw
3.8981e-220	0.730274	0.739	0.492	9.56907e-216	0	Ahnak
2.6597e-256	0.717224	0.954	0.951	6.52902e-252	0	Btg1
7.32589e-111	0.707518	0.473	0.334	1.79836e-106	0	Rara
1.19043e-187	0.699276	0.633	0.398	2.92226e-183	0	Bcl2a1b
4.86166e-156	0.697989	0.738	0.669	1.19344e-151	0	Slc9a3r1
1.73055e-131	0.687865	0.464	0.283	4.24816e-127	0	Rora
3.743e-121	0.684417	0.551	0.411	9.18833e-117	0	Rnf125
2.47738e-119	0.682381	0.575	0.439	6.08148e-115	0	Dennd4a
1.51951e-99	0.679343	0.564	0.45	3.7301e-95	0	Cd6
2.48277e-136	0.670847	0.345	0.176	6.09471e-132	0	Ctla2b
4.90654e-118	0.665575	0.349	0.188	1.20446e-113	0	Lilr4b
8.22846e-133	0.665277	0.292	0.141	2.01992e-128	0	Abcb1a
6.75471e-103	0.655446	0.622	0.517	1.65815e-98	0	Smad7
7.32831e-79	0.65494	0.49	0.405	1.79895e-74	0	Med10
1.76601e-275	0.650013	0.949	0.947	4.3352e-271	0	Fxyd5
0	0.647019	0.958	0.942	0	0	Laptm5
1.93598e-127	0.647002	0.423	0.233	4.75245e-123	0	Ccl4
7.50069e-238	0.644047	0.897	0.871	1.84127e-233	0	Selplg
2.90706e-98	0.641735	0.658	0.567	7.13624e-94	0	Ifrd1
1.20842e-145	0.633792	0.535	0.325	2.96643e-141	0	Tigit
2.43612e-87	0.629268	0.291	0.166	5.98018e-83	0	Il12rb2
4.59595e-93	0.625269	0.652	0.574	1.12821e-88	0	Cd28
4.1174e-78	0.624171	0.525	0.433	1.01074e-73	0	Gna13
4.20857e-296	0.619416	0.977	0.981	1.03312e-291	0	Fth1
5.35783e-86	0.61835	0.453	0.334	1.31524e-81	0	Rpa2
5.47902e-100	0.606822	0.623	0.544	1.34499e-95	0	Mknk2
1.06272e-64	0.604869	0.52	0.449	2.60877e-60	0	S1pr4
7.73992e-97	0.602509	0.46	0.316	1.9e-92	0	Skil
5.87758e-150	0.601713	0.799	0.699	1.44283e-145	0	H2-Q6
2.26825e-94	0.599713	0.578	0.478	5.56811e-90	0	Gpr132
4.91803e-242	0.589824	0.968	0.94	1.20728e-237	0	Srgn
2.97552e-229	0.589599	0.885	0.619	7.3043e-225	0	Ly6c2
1.65145e-116	0.589152	0.706	0.597	4.05398e-112	0	Cd82
1.7412e-89	0.582031	0.245	0.126	4.27429e-85	0	Nrarp
4.18796e-102	0.580713	0.648	0.57	1.02806e-97	0	Dnajb6
2.12254e-68	0.576892	0.36	0.244	5.21042e-64	0	Dgat1
2.64599e-104	0.576774	0.577	0.451	6.49537e-100	0	Cirbp
2.20726e-91	0.576312	0.623	0.556	5.41837e-87	0	Zdhhc18
3.56719e-74	0.57118	0.235	0.126	8.75673e-70	0	Emp1
9.00656e-65	0.564077	0.595	0.505	2.21093e-60	0	Dusp5
3.25107e-67	0.56214	0.389	0.279	7.98073e-63	0	Gpr183
2.18433e-92	0.555409	0.68	0.618	5.3621e-88	0	Ypel3
1.407e-81	0.551578	0.411	0.282	3.45391e-77	0	Pde4d
7.10298e-79	0.551159	0.641	0.532	1.74364e-74	0	Plac8
1.01507e-90	0.548948	0.31	0.172	2.49179e-86	0	Ccr2
1.12372e-81	0.548796	0.31	0.187	2.75852e-77	0	Ninj1
4.05448e-72	0.547806	0.598	0.54	9.95293e-68	0	Pde7a
6.0695e-79	0.545941	0.836	0.843	1.48994e-74	0	Zfp36l2
1.9895e-136	0.545937	0.783	0.714	4.88382e-132	0	Ostf1
4.74427e-77	0.544053	0.54	0.442	1.16462e-72	0	Arid5a
7.98346e-107	0.537467	0.77	0.732	1.95978e-102	0	Prdx6
1.0086e-59	0.534308	0.428	0.329	2.4759e-55	0	Tgif1
7.59452e-96	0.532733	0.724	0.69	1.8643e-91	0	Zc3hav1
6.2928e-143	0.529179	0.833	0.761	1.54476e-138	0	Vps37b
1.75788e-51	0.527822	0.407	0.329	4.31524e-47	0	Irf2bpl
5.79927e-121	0.527281	0.809	0.762	1.4236e-116	0	Prkar1a
1.31685e-60	0.525986	0.418	0.325	3.23261e-56	0	Map2k3
2.48159e-90	0.525973	0.531	0.385	6.09181e-86	0	Icos
5.28961e-62	0.522555	0.257	0.154	1.29849e-57	0	Camk2n1
3.5619e-56	0.51992	0.35	0.251	8.74376e-52	0	Zc3h12a
1.6249e-68	0.51983	0.31	0.199	3.9888e-64	0	Irak2
4.22637e-176	0.517739	0.925	0.831	1.03749e-171	0	S100a10
6.66509e-206	0.517087	0.979	0.982	1.63615e-201	0	H3f3b
1.43172e-90	0.512593	0.458	0.297	3.51459e-86	0	Bcl2a1d
2.10097e-59	0.508723	0.424	0.332	5.15747e-55	0	Ttc39b
1.70873e-53	0.507963	0.414	0.329	4.1946e-49	0	Grina
9.21347e-52	0.504721	0.305	0.21	2.26172e-47	0	Il18r1
5.56007e-53	0.501478	0.349	0.254	1.36489e-48	0	Mapkapk3
4.30207e-217	0.496454	0.831	0.48	1.05607e-212	0	S100a6
2.5041e-45	0.496255	0.47	0.405	6.14706e-41	0	Atp2b1
5.12397e-65	0.491684	0.543	0.484	1.25783e-60	0	Ramac
6.38382e-30	0.490459	0.234	0.164	1.5671e-25	0	Lmna
2.56262e-105	0.486767	0.755	0.704	6.29071e-101	0	Srsf5
2.50717e-83	0.484512	0.795	0.762	6.1546e-79	0	Sqstm1
1.14359e-77	0.478656	0.716	0.628	2.80728e-73	0	Pim1
2.58415e-47	0.477472	0.264	0.18	6.34357e-43	0	Dennd4c
1.42117e-54	0.476705	0.382	0.282	3.48869e-50	0	Cd44
1.42041e-49	0.475455	0.317	0.225	3.48681e-45	0	Runx2
1.45939e-43	0.473352	0.446	0.385	3.5825e-39	0	Ubl3
2.43787e-68	0.472391	0.23	0.13	5.98447e-64	0	Acsbg1
1.16313e-38	0.471756	0.371	0.309	2.85525e-34	0	Isca1
5.5823e-74	0.468092	0.233	0.125	1.37034e-69	0	Wdr95
9.02662e-58	0.466621	0.213	0.123	2.21585e-53	0	Prkcz
4.26065e-71	0.463203	0.182	0.088	1.0459e-66	0	Itga1
5.35573e-16	0.461584	0.176	0.128	1.31472e-11	0	Trbv19
4.76027e-46	0.460203	0.37	0.274	1.16855e-41	0	Litaf
1.14301e-64	0.458185	0.677	0.652	2.80587e-60	0	Mbd2
1.44764e-41	0.457557	0.489	0.433	3.55367e-37	0	Lfng
2.40036e-57	0.457519	0.902	0.874	5.89241e-53	0	Crip1
4.84834e-72	0.45445	0.674	0.535	1.19017e-67	0	Id2
1.06202e-45	0.451852	0.61	0.573	2.60705e-41	0	Gm8369
2.86149e-109	0.451288	0.912	0.915	7.02437e-105	0	Ubc
5.44058e-38	0.450207	0.338	0.269	1.33555e-33	0	Sorl1
7.38568e-61	0.445844	0.728	0.721	1.81304e-56	0	Ptp4a2
6.07375e-58	0.445714	0.613	0.562	1.49098e-53	0	Ptpn22
7.6484e-39	0.445368	0.406	0.329	1.87753e-34	0	Neurl3
1.48275e-50	0.441848	0.643	0.624	3.63985e-46	0	Kmt2e
4.39276e-30	0.439374	0.359	0.305	1.07833e-25	0	Pik3r5
9.9742e-47	0.43691	0.226	0.143	2.44847e-42	0	Pik3ap1
1.58065e-70	0.436329	0.783	0.78	3.88018e-66	0	H2-Q4
4.33286e-46	0.436036	0.116	0.052	1.06363e-41	0	Trav6-5
2.00544e-40	0.435166	0.522	0.483	4.92296e-36	0	Cdkn1b
1.13937e-35	0.427325	0.456	0.41	2.79693e-31	0	Nptn
2.32122e-27	0.421359	0.38	0.336	5.69812e-23	0	Spata13
1.71664e-24	0.420922	0.302	0.243	4.214e-20	0	Cish
4.323e-33	0.420244	0.412	0.362	1.06121e-28	0	Tnip1
6.82717e-54	0.417679	0.707	0.72	1.67593e-49	0	Supt4a
2.08925e-112	0.415754	0.878	0.849	5.12868e-108	0	Rbm3
8.56391e-57	0.414512	0.782	0.695	2.10227e-52	0	Vim
2.42724e-28	0.414447	0.3	0.245	5.95838e-24	0	Fam204a
1.33342e-25	0.414351	0.36	0.309	3.27329e-21	0	Tnfrsf1b
9.86544e-76	0.414246	0.799	0.796	2.42177e-71	0	Clta
1.60161e-49	0.412988	0.641	0.624	3.93164e-45	0	Gabarapl2
3.02647e-44	0.412931	0.58	0.55	7.42939e-40	0	Bnip3l
1.44414e-66	0.4118	0.713	0.695	3.54508e-62	0	Ube2b
1.20456e-46	0.409922	0.551	0.483	2.95696e-42	0	Vgll4
1.42365e-30	0.409446	0.275	0.21	3.49478e-26	0	Gna15
1.50663e-41	0.408858	0.501	0.454	3.69849e-37	0	Mkrn1
1.5743e-19	0.407473	0.391	0.364	3.8646e-15	0	Plekha2
4.04288e-25	0.407126	0.266	0.205	9.92447e-21	0	Prr7
2.14229e-63	0.40674	0.718	0.699	5.25889e-59	0	Map1lc3b
1.6993e-14	0.406601	0.24	0.203	4.17143e-10	0	1700017B05Rik
1.86391e-29	0.405662	0.342	0.286	4.57552e-25	0	Armc7
3.35596e-18	0.405534	0.328	0.285	8.2382e-14	0	Kdm6b
1.03e-36	0.405494	0.588	0.574	2.52845e-32	0	Tut4
4.25829e-160	0.403622	0.941	0.954	1.04532e-155	0	Pabpc1
1.4008e-143	0.402823	0.608	0.372	3.43868e-139	0	Cxcr6
1.65726e-33	0.402341	0.174	0.111	4.06825e-29	0	Serp2
2.20716e-67	0.400521	0.859	0.867	5.41813e-63	0	Gnas
3.19099e-25	0.400457	0.225	0.163	7.83325e-21	0	Fgl2
1.74705e-87	0.399683	0.87	0.873	4.28865e-83	0	Rap1b
6.70239e-40	0.397885	0.281	0.198	1.6453e-35	0	Il18rap
6.77676e-111	0.397691	0.867	0.818	1.66356e-106	0	Ndfip1
1.10383e-22	0.397467	0.315	0.271	2.70968e-18	0	Mical1
3.62307e-22	0.397006	0.491	0.463	8.89391e-18	0	Cd5
7.11109e-23	0.395131	0.295	0.244	1.74563e-18	0	P2ry10
2.32715e-30	0.3941	0.468	0.421	5.71269e-26	0	D16Ertd472e
2.95887e-20	0.393762	0.221	0.172	7.26344e-16	0	Nfil3
4.10281e-25	0.39193	0.294	0.242	1.00716e-20	0	Ccng2
1.06514e-27	0.39032	0.305	0.24	2.61472e-23	0	Crem
2.0226e-21	0.389059	0.323	0.276	4.96507e-17	0	Mxd4
2.33918e-62	0.388636	0.824	0.828	5.74223e-58	0	Stk17b
2.66621e-35	0.388476	0.266	0.19	6.54501e-31	0	Ttc39c
1.87547e-21	0.387082	0.386	0.357	4.60391e-17	0	B4galt1
3.19554e-42	0.385149	0.502	0.405	7.8444e-38	0	Lmnb1
5.82138e-41	0.385024	0.564	0.494	1.42903e-36	0	Odc1
1.94484e-69	0.383755	0.168	0.078	4.77418e-65	0	1700025G04Rik
1.72988e-42	0.383193	0.6	0.569	4.24651e-38	0	Fyn
6.31118e-36	0.382942	0.55	0.539	1.54927e-31	0	Syf2
4.10231e-29	0.382778	0.59	0.587	1.00704e-24	0	Ppp1r12a
2.97285e-105	0.382524	0.91	0.912	7.29776e-101	0	Pnrc1
7.60056e-24	0.381599	0.402	0.364	1.86579e-19	0	Rab8b
1.3318e-35	0.381347	0.217	0.147	3.26931e-31	0	Rnf157
7.98425e-16	0.381067	0.342	0.321	1.95997e-11	0	Rassf1
2.19166e-29	0.37894	0.216	0.154	5.38008e-25	0	Atp2b4
1.25844e-238	0.378298	0.991	0.993	3.08922e-234	0	H2-D1
1.63357e-53	0.375883	0.693	0.687	4.01008e-49	0	Dazap2
1.54776e-40	0.375869	0.707	0.705	3.79944e-36	0	Slfn2
1.64756e-57	0.375799	0.755	0.744	4.04443e-53	0	Fam107b
4.44357e-43	0.375373	0.692	0.685	1.09081e-38	0	Gdi2
9.70521e-25	0.375221	0.347	0.293	2.38243e-20	0	Nfkb2
2.79142e-34	0.374679	0.499	0.467	6.85237e-30	0	Maf1
1.01027e-19	0.374089	0.243	0.196	2.48001e-15	0	N4bp2l1
7.26976e-30	0.373507	0.18	0.12	1.78458e-25	0	9830144P21Rik
7.8058e-21	0.373229	0.287	0.242	1.91617e-16	0	N4bp1
3.98262e-41	0.372694	0.656	0.648	9.77652e-37	0	Tax1bp1
1.05036e-59	0.370968	0.801	0.787	2.57844e-55	0	Cd47
2.47859e-17	0.370923	0.368	0.331	6.08444e-13	0	Bcl2l11
4.21526e-23	0.369743	0.384	0.355	1.03476e-18	0	Atp6v0d1
3.44292e-19	0.369603	0.563	0.581	8.45168e-15	0	4930523C07Rik
1.52559e-16	0.366691	0.406	0.391	3.74501e-12	0	B3gnt2
6.51243e-19	0.366503	0.431	0.414	1.59867e-14	0	Tacc1
1.66805e-13	0.36634	0.236	0.203	4.09473e-09	0	Slc20a1
4.8654e-26	0.365521	0.303	0.247	1.19436e-21	0	Ppp1r16b
7.22415e-18	0.365435	0.377	0.343	1.77338e-13	0	Gch1
2.08192e-42	0.364728	0.684	0.681	5.1107e-38	0	Rhog
1.28064e-16	0.361561	0.317	0.283	3.1437e-12	0	Mapre2
1.29906e-47	0.35961	0.825	0.838	3.18893e-43	0	2410006H16Rik
1.18974e-30	0.35923	0.264	0.19	2.92058e-26	0	Lilrb4a
2.84045e-17	0.359195	0.378	0.346	6.97274e-13	0	Relb
1.88768e-42	0.358547	0.493	0.403	4.63387e-38	0	Ybx3
2.58019e-196	0.357914	0.971	0.807	6.33385e-192	0	Nkg7
1.98338e-56	0.356625	0.664	0.562	4.86881e-52	0	Klrd1
2.11612e-17	0.356448	0.473	0.472	5.19464e-13	0	1810058I24Rik
9.0352e-102	0.355406	0.903	0.913	2.21796e-97	0	Pfdn5
1.99632e-36	0.355393	0.592	0.579	4.90056e-32	0	Tprgl
1.17416e-30	0.354929	0.203	0.139	2.88233e-26	0	Slc16a6
1.29196e-48	0.35429	0.791	0.82	3.17151e-44	0	Jak1
1.21082e-13	0.353592	0.288	0.259	2.97231e-09	0	Crbn
4.35126e-52	0.353289	0.698	0.678	1.06815e-47	0	Selenok
2.05349e-26	0.353	0.555	0.543	5.0409e-22	0	Pdcd4
3.628e-28	0.352492	0.195	0.136	8.906e-24	0	Mosmo
1.33868e-26	0.351303	0.185	0.127	3.2862e-22	0	Abcb1b
7.90872e-19	0.350929	0.249	0.206	1.94143e-14	0	Wdyhv1
1.74265e-14	0.349828	0.435	0.428	4.27785e-10	0	Gtf2i
2.74565e-35	0.348577	0.697	0.717	6.74002e-31	0	Ankrd11
5.38516e-20	0.347841	0.324	0.281	1.32195e-15	0	Pink1
1.74971e-12	0.347088	0.281	0.252	4.29518e-08	0	AU020206
1.5607e-24	0.346077	0.188	0.133	3.83121e-20	0	Rnf19b
2.09389e-21	0.344976	0.232	0.183	5.14007e-17	0	Sh2b1
1.22227e-74	0.344625	0.817	0.709	3.00044e-70	0	S100a11
7.5365e-17	0.344555	0.58	0.594	1.85006e-12	0	Adgre5
2.3515e-29	0.344255	0.512	0.459	5.77245e-25	0	Hif1a
5.9146e-18	0.342146	0.508	0.495	1.45192e-13	0	S1pr1
3.40137e-34	0.340642	0.69	0.674	8.34969e-30	0	Calm2
6.89092e-22	0.33955	0.214	0.16	1.69158e-17	0	Eif2ak3
1.00856e-24	0.339103	0.636	0.651	2.47582e-20	0	Arf4
5.77354e-18	0.338719	0.268	0.221	1.41729e-13	0	Tbx21
2.57077e-10	0.33759	0.369	0.355	6.31072e-06	0	Icam1
1.10883e-20	0.33698	0.459	0.438	2.72196e-16	0	Tmem123
1.3773e-12	0.335658	0.314	0.296	3.38101e-08	0	Jakmip1
4.27956e-19	0.335326	0.481	0.476	1.05055e-14	0	Nfatc3
3.29706e-20	0.335044	0.277	0.232	8.09362e-16	0	Vamp3
5.9823e-75	0.334643	0.1	0.032	1.46854e-70	0	Kcnj8
8.08011e-34	0.334268	0.124	0.067	1.9835e-29	0	Osgin1
2.73242e-21	0.333558	0.518	0.521	6.70754e-17	0	Tmem59
3.73466e-18	0.332902	0.479	0.476	9.16784e-14	0	Grap
3.16016e-19	0.332652	0.239	0.194	7.75756e-15	0	Vcpkmt
1.46273e-20	0.332322	0.588	0.596	3.5907e-16	0	Gimap5
4.57355e-18	0.332086	0.449	0.438	1.12272e-13	0	Smap1
4.1388e-12	0.331943	0.369	0.351	1.01599e-07	0	Mif4gd
3.43564e-20	0.33177	0.484	0.464	8.43382e-16	0	Itgal
1.56974e-15	0.331744	0.374	0.354	3.8534e-11	0	Ifnar1
3.69476e-12	0.331655	0.407	0.396	9.06989e-08	0	Klhl6
1.40667e-14	0.326218	0.381	0.362	3.45309e-10	0	Mef2d
1.33709e-11	0.325863	0.4	0.397	3.28229e-07	0	Cdk17
2.07805e-24	0.324479	0.586	0.593	5.1012e-20	0	Gm8797
2.60488e-32	0.324063	0.619	0.578	6.39447e-28	0	Zyx
6.48151e-10	0.323729	0.341	0.32	1.59108e-05	0	Mxd1
2.36405e-16	0.323056	0.29	0.237	5.80328e-12	0	Ifng
3.75485e-20	0.321958	0.633	0.641	9.2174e-16	0	Iqgap1
1.5777e-79	0.320355	0.921	0.899	3.87295e-75	0	H2-Q7
1.70405e-24	0.32016	0.483	0.446	4.1831e-20	0	Efhd2
7.36079e-11	0.320066	0.238	0.212	1.80693e-06	0	Pea15a
3.71887e-27	0.319485	0.458	0.4	9.12909e-23	0	Tcp11l2
3.64346e-23	0.31903	0.151	0.1	8.94396e-19	0	Perp
2.1848e-11	0.31869	0.306	0.28	5.36326e-07	0	Kdm2b
1.87964e-65	0.317165	0.876	0.851	4.61415e-61	0	Sub1
2.12631e-24	0.317023	0.704	0.726	5.21967e-20	0	Ppp1cc
1.60151e-12	0.316296	0.421	0.426	3.93138e-08	0	Arl2bp
1.35593e-28	0.315932	0.609	0.581	3.32854e-24	0	S100a13
3.71519e-16	0.315434	0.334	0.301	9.12005e-12	0	Elmsan1
1.32868e-12	0.315132	0.411	0.41	3.26165e-08	0	Pstpip1
3.69899e-09	0.314232	0.331	0.324	9.08027e-05	0	1110008P14Rik
1.99491e-17	0.313953	0.626	0.657	4.89711e-13	0	Scand1
3.76142e-14	0.313881	0.422	0.402	9.23354e-10	0	Orai1
1.19259e-84	0.313308	0.763	0.603	2.92757e-80	0	Il2rb
1.94489e-20	0.313206	0.496	0.473	4.77431e-16	0	Stat4
2.79387e-06	0.313119	0.188	0.173	0.0685839	0	Hnrnpll
5.54366e-23	0.312917	0.57	0.58	1.36086e-18	0	Aup1
3.6579e-08	0.312527	0.341	0.338	0.00089794	0	Otulin
1.03378e-17	0.312108	0.546	0.567	2.53772e-13	0	Tmem234
2.21922e-15	0.310982	0.207	0.166	5.44775e-11	0	Phf1
7.27704e-15	0.309923	0.24	0.202	1.78637e-10	0	St3gal6
2.44349e-31	0.309431	0.678	0.683	5.99829e-27	0	Tmed2
1.11701e-24	0.309095	0.685	0.698	2.74203e-20	0	Gimap4
3.21878e-08	0.308924	0.344	0.339	0.000790145	0	Chd7
1.54543e-08	0.308293	0.371	0.374	0.000379373	0	Ccdc88c
8.75612e-26	0.308288	0.142	0.088	2.14945e-21	0	Itgax
5.78703e-11	0.307995	0.189	0.159	1.4206e-06	0	Gnptab
7.8697e-24	0.307575	0.236	0.179	1.93185e-19	0	Mfsd6
1.13769e-13	0.307402	0.602	0.649	2.79281e-09	0	Nsd3
7.53365e-08	0.307362	0.177	0.154	0.00184936	0	Vps54
1.48586e-10	0.306762	0.369	0.365	3.6475e-06	0	Fryl
2.4541e-22	0.30655	0.631	0.641	6.02433e-18	0	Arf6
9.11194e-12	0.305747	0.423	0.424	2.2368e-07	0	Rnf166
1.73084e-15	0.305234	0.18	0.139	4.24886e-11	0	Bcl2l1
1.84014e-08	0.304645	0.321	0.311	0.000451718	0	Il17ra
2.26283e-46	0.304061	0.102	0.044	5.5548e-42	0	Gzmm
1.74766e-22	0.303971	0.154	0.105	4.29016e-18	0	Gfod1
1.01055e-15	0.303248	0.488	0.498	2.48069e-11	0	Sys1
1.14053e-12	0.302519	0.495	0.51	2.79978e-08	0	Stk10
2.2992e-26	0.30244	0.739	0.774	5.64407e-22	0	Akap13
2.3552e-26	0.30212	0.141	0.09	5.78155e-22	0	N4bp3
5.14504e-22	0.301707	0.344	0.293	1.263e-17	0	Hbp1
3.97025e-16	0.301604	0.263	0.215	9.74617e-12	0	Plek
1.01031e-10	0.299496	0.362	0.356	2.48011e-06	0	Bri3
1.30154e-14	0.297488	0.49	0.485	3.19503e-10	0	Ssh2
6.31874e-86	0.296818	0.108	0.033	1.55112e-81	0	Dtx4
6.83578e-13	0.296764	0.316	0.283	1.67805e-08	0	Casp3
4.50131e-12	0.29549	0.234	0.203	1.10498e-07	0	Cir1
3.09008e-12	0.295393	0.185	0.151	7.58553e-08	0	Slc4a7
8.19406e-64	0.2946	0.903	0.919	2.01148e-59	0	Ptpn18
1.57514e-56	0.29401	0.866	0.893	3.86665e-52	0	Cnbp
1.77349e-16	0.293914	0.477	0.469	4.35357e-12	0	Pld3
1.6845e-29	0.293807	0.698	0.708	4.13511e-25	0	Gabarap
0.0001785	0.289436	0.405	0.438	1	0	Lsm8
3.13701e-09	0.288991	0.151	0.124	7.70074e-05	0	Entpd1
9.31448e-28	0.288893	0.146	0.091	2.28652e-23	0	Nr1d2
1.18932e-09	0.288865	0.379	0.375	2.91955e-05	0	Nab1
4.24058e-09	0.288544	0.103	0.074	0.000104098	0	Trbv29
9.27856e-08	0.288309	0.361	0.366	0.0022777	0	Rchy1
4.71195e-10	0.288037	0.318	0.301	1.15669e-05	0	Serinc1
5.22134e-08	0.287454	0.243	0.225	0.00128173	0	Gabpb1
1.26636e-09	0.28721	0.43	0.44	3.10865e-05	0	Fli1
5.20999e-09	0.286676	0.335	0.316	0.000127895	0	Gm19585
7.65073e-09	0.285811	0.205	0.181	0.00018781	0	Cdc42ep3
2.98228e-07	0.285234	0.453	0.483	0.00732089	0	Ubxn4
2.37039e-09	0.284352	0.492	0.491	5.81883e-05	0	Gimap7
2.61891e-46	0.284344	0.903	0.925	6.42889e-42	0	Uqcrh
8.67172e-11	0.284242	0.322	0.305	2.12873e-06	0	Oser1
6.81088e-06	0.282882	0.227	0.213	0.167193	0	Txndc5
5.20041e-11	0.282147	0.222	0.193	1.2766e-06	0	Prkx
2.68916e-77	0.282095	0.941	0.968	6.60135e-73	0	Ddx5
1.62439e-09	0.281996	0.396	0.398	3.98756e-05	0	Ndfip2
1.81522e-16	0.281347	0.149	0.108	4.45601e-12	0	Xylt1
6.84316e-25	0.281278	0.615	0.597	1.67986e-20	0	Serinc3
1.88336e-06	0.28103	0.227	0.21	0.0462327	0	Chst12
1.12694e-15	0.280756	0.539	0.531	2.76641e-11	0	Traf1
0.000663298	0.280626	0.333	0.339	1	0	Rilpl2
1.62601e-08	0.280439	0.205	0.182	0.000399153	0	Gbp3
3.42458e-17	0.27966	0.52	0.519	8.40665e-13	0	Zgpat
3.91569e-22	0.279502	0.198	0.142	9.61224e-18	0	Smox
8.33399e-08	0.278443	0.243	0.224	0.00204583	0	Rnf145
3.89897e-06	0.277906	0.289	0.285	0.0957119	0	Usp48
3.71685e-11	0.277832	0.453	0.472	9.12412e-07	0	Ubn1
1.39217e-10	0.277671	0.266	0.243	3.41751e-06	0	Lime1
1.06215e-09	0.277077	0.305	0.283	2.60737e-05	0	Klhl24
8.71202e-09	0.276745	0.281	0.267	0.000213863	0	Herpud2
1.73581e-23	0.276325	0.52	0.472	4.26107e-19	0	Prr13
3.34465e-14	0.276288	0.22	0.178	8.21045e-10	0	Ccr5
2.11008e-10	0.276094	0.236	0.209	5.17982e-06	0	Ccpg1
1.64452e-07	0.275976	0.353	0.356	0.00403698	0	Pcif1
5.78029e-14	0.274976	0.2	0.16	1.41895e-09	0	Map1lc3a
3.41838e-07	0.274485	0.15	0.129	0.00839144	0	Sytl2
1.87797e-15	0.274436	0.123	0.085	4.61004e-11	0	Dapk2
9.82411e-07	0.274191	0.439	0.46	0.0241162	0	Sfr1
3.25393e-07	0.274055	0.513	0.53	0.00798775	0	Tgfb1
5.75019e-07	0.273895	0.396	0.404	0.0141156	0	Rasa3
1.93451e-07	0.273142	0.485	0.51	0.00474883	0	Gramd1a
1.5766e-06	0.272857	0.31	0.31	0.0387024	0	2510039O18Rik
1.10191e-07	0.271026	0.362	0.369	0.00270498	0	Kxd1
1.31781e-06	0.270796	0.258	0.244	0.0323496	0	Chsy1
4.57635e-11	0.270652	0.238	0.208	1.1234e-06	0	Pofut2
4.50994e-25	0.268656	0.769	0.815	1.1071e-20	0	Arhgap45
9.35956e-16	0.268632	0.597	0.632	2.29758e-11	0	Sumo1
6.9946e-10	0.268156	0.259	0.226	1.71703e-05	0	Fosl2
1.03347e-05	0.267979	0.346	0.349	0.253695	0	Wsb1
5.38629e-10	0.267847	0.22	0.194	1.32223e-05	0	Zbtb25
6.00619e-08	0.267721	0.45	0.46	0.0014744	0	Ugcg
8.09017e-125	0.26761	0.988	0.992	1.98597e-120	0	H2-K1
1.8154e-56	0.26739	0.98	0.982	4.45645e-52	0	Actg1
9.30111e-08	0.267286	0.164	0.14	0.00228324	0	Ski
3.16139e-06	0.267264	0.286	0.281	0.0776058	0	Madd
2.98452e-06	0.267136	0.433	0.465	0.0732639	0	Sash3
0.000389955	0.266271	0.363	0.389	1	0	Polr2e
1.90444e-19	0.265835	0.721	0.736	4.67502e-15	0	Emb
5.96033e-08	0.265551	0.189	0.164	0.00146314	0	Rap2a
5.88283e-09	0.264829	0.264	0.242	0.000144412	0	Gpr68
2.0939e-05	0.264582	0.183	0.167	0.514012	0	Golm1
1.33029e-09	0.264511	0.397	0.397	3.26559e-05	0	Rela
2.14664e-08	0.262284	0.396	0.402	0.000526956	0	2022-03-07
1.24389e-68	0.260222	0.919	0.942	3.0535e-64	0	Eif3f
1.58095e-06	0.259887	0.335	0.339	0.0388091	0	Nrbp1
5.24605e-11	0.25962	0.107	0.078	1.2878e-06	0	Igsf8
2.10239e-06	0.259516	0.382	0.392	0.0516095	0	Degs1
9.96467e-07	0.258513	0.264	0.254	0.0244613	0	Ip6k1
8.20582e-08	0.258271	0.382	0.383	0.00201436	0	Pttg1
1.18269e-09	0.257841	0.199	0.172	2.90326e-05	0	Vopp1
7.77315e-06	0.257839	0.163	0.145	0.190815	0	Slc25a40
9.16789e-08	0.256742	0.345	0.331	0.00225053	0	Ehd1
4.52297e-10	0.256422	0.261	0.232	1.1103e-05	0	Crebrf
0.000409245	0.256295	0.383	0.404	1	0	Prex1
0.000185624	0.25622	0.412	0.445	1	0	Zdhhc20
7.68029e-05	0.2561	0.563	0.615	1	0	Arl4c
4.32304e-12	0.255909	0.443	0.448	1.06122e-07	0	Mat2b
2.49221e-16	0.255378	0.656	0.686	6.11788e-12	0	Sap18
3.76871e-17	0.255261	0.109	0.07	9.25142e-13	0	Ldlrad4
1.63653e-11	0.25508	0.615	0.669	4.01736e-07	0	Kpna4
2.31126e-29	0.255003	0.786	0.815	5.67369e-25	0	Mcl1
1.80717e-09	0.254823	0.385	0.382	4.43625e-05	0	Nfkbib
0.00112413	0.254449	0.303	0.314	1	0	Gnptg
6.85224e-09	0.254024	0.278	0.258	0.000168209	0	Lmbr1l
3.65176e-07	0.253399	0.196	0.175	0.00896434	0	Hip1r
0.00011127	0.25334	0.434	0.468	1	0	Smndc1
3.92231e-39	0.252774	0.483	0.351	9.62849e-35	0	S100a4
2.5593e-07	0.252771	0.308	0.299	0.00628257	0	Dok2
0.00225669	0.252742	0.257	0.262	1	0	Dctn4
4.02932e-05	0.252679	0.248	0.244	0.989118	0	Ppp2r2d
0.000309825	0.251437	0.371	0.395	1	0	Vti1b
1.0039e-07	0.25128	0.207	0.184	0.00246438	0	Lamb3
2.65221e-06	0.251263	0.329	0.335	0.0651065	0	Chmp1a
2.31859e-07	0.250847	0.239	0.218	0.00569168	0	Pja1
8.4407e-93	0.250636	0.989	0.994	2.07202e-88	0	Ubb
6.32044e-23	0.250515	0.118	0.073	1.55154e-18	0	Ptprj
3.60504e-06	0.2504	0.454	0.482	0.0884965	0	Higd1a
0.00213962	0.250307	0.181	0.177	1	0	Mthfsl
0	1.61472	0.994	0.603	0	2	Ccl5
0	1.51422	0.76	0.257	0	2	Gzma
0	1.50755	0.829	0.329	0	2	Lgals3
0	1.39151	0.973	0.505	0	2	S100a6
0	1.37031	0.887	0.356	0	2	Gzmb
0	1.2656	0.949	0.642	0	2	Ly6c2
0	1.25342	0.784	0.338	0	2	S100a4
0	1.18303	0.968	0.635	0	2	Lgals1
0	1.17287	0.568	0.163	0	2	Ccr2
0	1.04379	0.985	0.836	0	2	S100a10
2.32939e-302	1.10898	0.748	0.302	5.71817e-298	2	Gzmk
2.94908e-301	0.860185	0.996	0.822	7.23939e-297	2	Nkg7
1.54242e-297	0.746964	0.986	0.941	3.78634e-293	2	Laptm5
1.88103e-290	1.18229	0.883	0.505	4.61756e-286	2	Ahnak
1.66874e-271	0.95033	0.858	0.49	4.09643e-267	2	Hopx
2.27862e-252	0.511262	0.999	0.992	5.59357e-248	2	H2-D1
1.1181e-231	0.865146	0.826	0.371	2.74472e-227	2	Klrc1
3.48461e-228	0.994293	0.943	0.69	8.55401e-224	2	Vim
1.25139e-225	0.915288	0.646	0.271	3.07191e-221	2	Klrk1
5.19396e-218	1.16549	0.785	0.452	1.27501e-213	2	Ctla2a
6.93803e-214	1.10852	0.702	0.367	1.70315e-209	2	Itgb1
2.74122e-206	0.712696	0.965	0.868	6.72916e-202	2	Selplg
1.43902e-201	0.915016	0.311	0.081	3.5325e-197	2	Klrg1
6.40996e-193	0.788433	0.871	0.533	1.57352e-188	2	Id2
1.18999e-188	0.808633	0.984	0.87	2.92119e-184	2	Crip1
9.84137e-187	0.86079	0.868	0.651	2.41586e-182	2	Ctsd
6.29831e-186	0.703974	0.755	0.384	1.54611e-181	2	Cxcr6
1.22251e-177	0.748653	0.76	0.389	3.00103e-173	2	Bhlhe40
2.18073e-177	0.982599	0.334	0.103	5.35327e-173	2	Cx3cr1
2.10032e-174	0.6139	0.975	0.897	5.15587e-170	2	H2-Q7
3.06587e-167	0.709183	0.923	0.711	7.52609e-163	2	S100a11
4.48936e-167	0.615404	0.994	0.958	1.10205e-162	2	Cd52
1.47864e-163	0.624308	0.955	0.847	3.62977e-159	2	Hcst
6.91534e-163	0.630519	0.368	0.124	1.69758e-158	2	Wdr95
6.8243e-161	2.24402	0.228	0.054	1.67523e-156	2	Ifitm1
9.39286e-161	0.756051	0.918	0.764	2.30576e-156	2	Lsp1
1.00954e-160	0.639863	0.974	0.923	2.47822e-156	2	Ms4a4b
6.21116e-160	0.700002	0.162	0.028	1.52472e-155	2	S1pr5
1.62358e-159	0.43971	0.161	0.027	3.98557e-155	2	Esm1
1.81741e-159	0.410708	0.995	0.991	4.46137e-155	2	H2-K1
1.00573e-157	0.627825	0.948	0.819	2.46886e-153	2	Cyba
1.39559e-157	0.714368	0.878	0.665	3.42589e-153	2	Ctsw
2.93982e-155	0.749023	0.459	0.191	7.21668e-151	2	Il18rap
3.10865e-155	0.732505	0.52	0.236	7.63111e-151	2	Fasl
1.89342e-153	0.555085	0.985	0.944	4.64796e-149	2	Fxyd5
1.25355e-150	0.856807	0.54	0.243	3.07721e-146	2	Ccl4
2.01773e-150	0.773876	0.8	0.567	4.95313e-146	2	Zyx
9.10444e-147	0.55751	0.279	0.082	2.23496e-142	2	Itgax
2.26918e-144	0.496777	0.974	0.944	5.57039e-140	2	Rac2
2.02781e-136	0.746077	0.716	0.459	4.97787e-132	2	Prr13
1.09346e-135	0.577691	0.94	0.867	2.68422e-131	2	Rap1b
1.26625e-131	0.662751	0.784	0.569	3.10838e-127	2	S100a13
5.67098e-131	0.791274	0.428	0.187	1.39211e-126	2	Ctla2b
8.98554e-131	0.615519	0.887	0.781	2.20577e-126	2	Cd47
6.60694e-127	0.358488	0.975	0.83	1.62187e-122	2	AW112010
1.79678e-123	0.481127	0.986	0.916	4.41074e-119	2	Sh3bgrl3
6.43411e-123	0.663099	0.565	0.293	1.57945e-118	2	Rora
1.74764e-118	0.690648	0.437	0.203	4.29011e-114	2	Slamf7
2.22193e-117	0.737735	0.556	0.305	5.45439e-113	2	Cxcr3
1.40197e-115	0.913091	0.468	0.227	3.44155e-111	2	Ifng
4.19917e-115	0.703772	0.852	0.617	1.03081e-110	2	Ly6a
2.55963e-113	0.624461	0.375	0.157	6.28339e-109	2	Fgl2
2.67611e-112	0.576034	0.332	0.129	6.56932e-108	2	Emp1
1.00756e-111	0.659128	0.435	0.205	2.47335e-107	2	Plek
8.92734e-111	0.678049	0.431	0.198	2.19148e-106	2	Lilr4b
1.39268e-110	0.395693	0.999	0.997	3.41876e-106	2	Tmsb4x
2.3422e-110	0.593495	0.995	0.981	5.74962e-106	2	Actg1
5.91372e-110	0.615334	0.514	0.269	1.4517e-105	2	Glrx
7.00296e-110	0.551926	0.989	0.941	1.71909e-105	2	Srgn
8.42125e-108	0.687862	0.467	0.234	2.06725e-103	2	Cish
2.97093e-104	0.525883	0.232	0.076	7.29303e-100	2	Anxa1
6.88457e-104	0.564437	0.77	0.542	1.69002e-99	2	Reep5
1.06611e-102	0.433749	0.968	0.911	2.61708e-98	2	Itm2b
2.00326e-102	0.684455	0.68	0.397	4.91759e-98	2	Anxa2
1.37205e-101	0.607005	0.771	0.614	3.3681e-97	2	Gabarapl2
1.62859e-101	0.560283	0.802	0.6	3.99787e-97	2	Cd82
2.44384e-100	0.521242	0.947	0.838	5.99915e-96	2	Thy1
1.06322e-98	0.657115	0.554	0.306	2.60999e-94	2	Bcl2a1d
1.27438e-98	0.743623	0.659	0.42	3.12834e-94	2	Bcl2a1b
1.96721e-97	0.400948	0.968	0.924	4.82911e-93	2	Myl6
1.50978e-95	0.541621	0.369	0.17	3.70621e-91	2	Ccr5
1.38984e-94	0.880849	0.713	0.524	3.41179e-90	2	Rgs1
1.53417e-94	0.69698	0.855	0.731	3.76609e-90	2	Dusp2
7.58877e-93	0.362645	0.978	0.925	1.86289e-88	2	Cd3e
9.6732e-93	0.388925	1	0.998	2.37458e-88	2	Actb
1.759e-91	0.283005	0.999	0.992	4.31798e-87	2	B2m
2.86533e-91	0.770826	0.303	0.129	7.03381e-87	2	Zeb2
1.1634e-90	0.421098	0.974	0.922	2.85592e-86	2	Arhgdib
4.08913e-90	0.774635	0.724	0.536	1.0038e-85	2	Plac8
6.14712e-89	0.408249	0.958	0.901	1.50899e-84	2	Arpc2
4.94898e-87	0.573699	0.409	0.21	1.21488e-82	2	Il18r1
4.75313e-86	0.566843	0.586	0.343	1.1668e-81	2	Tigit
5.47118e-86	0.577692	0.741	0.574	1.34307e-81	2	Ppp1r12a
5.84526e-85	0.470495	0.841	0.707	1.43489e-80	2	Tspo
9.60958e-85	0.464336	0.227	0.082	2.35896e-80	2	AA467197
2.22285e-84	0.689841	0.457	0.249	5.45665e-80	2	Serpinb9
5.63441e-84	0.433816	0.853	0.715	1.38314e-79	2	Ostf1
1.00903e-82	0.627521	0.813	0.697	2.47696e-78	2	Gramd3
2.25367e-82	0.467975	0.326	0.148	5.5323e-78	2	Tmem163
2.97338e-82	0.454283	0.244	0.093	7.29905e-78	2	Itga1
6.24048e-82	0.518187	0.537	0.334	1.53191e-77	2	Gng2
8.27899e-82	0.529781	0.639	0.436	2.03233e-77	2	Efhd2
1.44675e-81	0.488612	0.401	0.206	3.55147e-77	2	Gna15
2.38038e-80	0.626516	0.59	0.404	5.84336e-76	2	Lpxn
7.68449e-80	0.516007	0.894	0.767	1.88639e-75	2	Ifngr1
1.13501e-79	0.417284	0.938	0.871	2.78623e-75	2	Arpc1b
7.15854e-79	0.455946	0.923	0.849	1.75728e-74	2	Sub1
1.56062e-78	0.563444	0.452	0.255	3.831e-74	2	Mapkapk3
6.10534e-78	0.463281	0.849	0.705	1.49874e-73	2	H2-Q6
8.29401e-78	0.510015	0.931	0.754	2.03601e-73	2	Cd8b1
1.2835e-77	0.979643	0.205	0.074	3.15074e-73	2	Ifitm2
3.25845e-77	0.467883	0.426	0.225	7.99885e-73	2	Runx2
3.41445e-77	0.603801	0.44	0.244	8.3818e-73	2	Mxi1
5.76274e-77	0.622926	0.773	0.619	1.41464e-72	2	Sh2d2a
4.00661e-76	0.542711	0.771	0.612	9.83543e-72	2	Itgb2
4.77479e-76	0.532347	0.635	0.453	1.17211e-71	2	Itgal
8.35387e-76	0.519426	0.784	0.617	2.05071e-71	2	Anxa6
9.34426e-76	0.426871	0.771	0.563	2.29383e-71	2	Klrd1
1.62656e-75	0.519923	0.705	0.505	3.99287e-71	2	Dusp5
5.60589e-75	0.613562	0.396	0.215	1.37613e-70	2	Tbx21
4.05404e-74	0.397566	0.933	0.859	9.95186e-70	2	Myl12a
6.17638e-74	0.442959	0.375	0.189	1.51618e-69	2	Ttc39c
3.49203e-73	0.48519	0.295	0.134	8.57224e-69	2	Nrarp
4.50911e-73	0.551679	0.624	0.448	1.1069e-68	2	S1pr4
8.50071e-73	0.557166	0.537	0.343	2.08675e-68	2	Rara
6.42545e-72	0.461807	0.843	0.702	1.57732e-67	2	Epsti1
6.86376e-72	0.372982	0.935	0.876	1.68492e-67	2	Cdc42
1.00427e-70	0.549144	0.368	0.188	2.46529e-66	2	Lilrb4a
3.64364e-70	0.476406	0.891	0.813	8.9444e-66	2	Ms4a6b
6.01627e-70	0.662576	0.686	0.52	1.47687e-65	2	Itga4
6.54685e-69	0.634118	0.621	0.451	1.60712e-64	2	Pycard
3.69828e-67	0.628068	0.576	0.397	9.07854e-63	2	Icos
5.42284e-67	0.508985	0.824	0.699	1.3312e-62	2	Emp3
9.78889e-67	0.377014	0.198	0.076	2.40298e-62	2	Stard10
2.03618e-65	0.351187	0.92	0.836	4.9984e-61	2	Clic1
4.895e-65	0.381241	0.927	0.864	1.20162e-60	2	Lck
8.99189e-64	0.374337	0.989	0.98	2.20733e-59	2	Fth1
1.79118e-63	0.53198	0.774	0.673	4.397e-59	2	Slc9a3r1
5.33473e-63	0.532154	0.544	0.377	1.30957e-58	2	Lax1
1.6476e-61	0.383279	0.867	0.799	4.04453e-57	2	Tmbim6
4.45319e-61	0.366034	0.607	0.403	1.09317e-56	2	Ybx3
1.06982e-60	0.452399	0.402	0.237	2.6262e-56	2	N4bp1
3.21011e-60	0.384569	0.797	0.699	7.88018e-56	2	Gabarap
4.36429e-59	0.664141	0.646	0.508	1.07135e-54	2	Cd48
4.92823e-59	0.482515	0.333	0.176	1.20978e-54	2	Il12rb2
5.81906e-59	0.39909	0.814	0.706	1.42846e-54	2	Tmem50a
4.16324e-58	0.284959	0.122	0.037	1.02199e-53	2	Kcnj8
6.10115e-58	0.478665	0.57	0.411	1.49771e-53	2	Rnf166
3.15067e-57	0.424012	0.505	0.334	7.73426e-53	2	Ttc39b
3.96095e-57	0.3476	0.936	0.886	9.72335e-53	2	Atp5h
1.02227e-56	0.36563	0.196	0.081	2.50946e-52	2	Smpdl3b
1.51544e-56	0.507254	0.422	0.25	3.7201e-52	2	Dgat1
3.27182e-56	0.503493	0.37	0.214	8.03167e-52	2	Jaml
3.55176e-56	0.308654	0.937	0.868	8.71887e-52	2	Gnai2
3.66334e-56	0.461537	0.563	0.406	8.99277e-52	2	Nptn
6.44663e-55	0.450397	0.642	0.508	1.58252e-50	2	Zgpat
8.04042e-55	0.410537	0.786	0.668	1.97376e-50	2	Krtcap2
8.45676e-55	0.41837	0.534	0.364	2.07597e-50	2	Cmtm7
8.53163e-55	0.415632	0.796	0.699	2.09434e-50	2	Abracl
1.41274e-54	0.465061	0.56	0.404	3.468e-50	2	Atp2b1
3.81548e-54	0.519043	0.454	0.287	9.36625e-50	2	Serpinb6b
7.15769e-54	0.477138	0.381	0.232	1.75707e-49	2	Myo1f
2.8971e-53	0.458575	0.535	0.382	7.11179e-49	2	Ctsa
4.12429e-53	0.424995	0.706	0.563	1.01243e-48	2	Fyn
4.57367e-53	0.421249	0.611	0.45	1.12274e-48	2	Dennd4a
6.15369e-53	0.390087	0.754	0.648	1.51061e-48	2	Mbd2
7.37443e-53	0.325119	0.204	0.089	1.81028e-48	2	Lamc1
1.32684e-52	0.53326	0.48	0.329	3.25712e-48	2	Map2k3
1.44591e-52	0.308507	0.902	0.82	3.54942e-48	2	Ndfip1
1.76266e-52	0.403069	0.73	0.611	4.32698e-48	2	Vasp
5.18159e-52	0.36979	0.271	0.136	1.27198e-47	2	Acsbg1
6.47651e-52	0.48284	0.58	0.43	1.58985e-47	2	Lfng
1.70422e-51	0.522674	0.64	0.517	4.18352e-47	2	Slc3a2
2.70988e-51	0.318227	0.135	0.047	6.65223e-47	2	Gzmm
2.889e-51	0.291799	0.808	0.616	7.09192e-47	2	Il2rb
3.41062e-51	0.371299	0.83	0.729	8.3724e-47	2	Arpc5
3.88829e-51	0.406728	0.282	0.147	9.54497e-47	2	Pik3ap1
2.68794e-50	0.468517	0.5	0.346	6.59836e-46	2	Lgals3bp
2.82227e-50	0.473615	0.744	0.621	6.92811e-46	2	Itgb7
3.87928e-50	0.435527	0.344	0.204	9.52286e-46	2	Txndc5
9.86163e-50	0.47593	0.534	0.386	2.42083e-45	2	Spn
2.41895e-49	0.432529	0.437	0.288	5.93803e-45	2	Dok2
5.22403e-49	0.434696	0.494	0.352	1.2824e-44	2	Ech1
5.26054e-49	0.326436	0.291	0.154	1.29136e-44	2	Atp2b4
2.67298e-48	0.377543	0.671	0.544	6.56162e-44	2	Rnf138
4.03073e-48	0.411907	0.538	0.388	9.89463e-44	2	Prex1
6.52008e-48	0.39063	0.457	0.302	1.60055e-43	2	Pik3r5
1.67907e-47	0.273815	0.286	0.146	4.12179e-43	2	Mt1
6.30333e-47	0.357145	0.993	0.981	1.54734e-42	2	H3f3b
6.62318e-47	0.31074	0.934	0.867	1.62586e-42	2	Lat
2.13379e-46	0.405021	0.38	0.235	5.23804e-42	2	Chsy1
2.14945e-46	0.410902	0.677	0.558	5.27646e-42	2	Zdhhc18
3.57107e-46	0.338908	0.835	0.769	8.76626e-42	2	Arf5
5.45144e-46	0.439019	0.211	0.1	1.33822e-41	2	Perp
7.77407e-46	0.328304	0.187	0.084	1.90838e-41	2	Dapk2
8.18614e-46	0.46467	0.436	0.278	2.00953e-41	2	Litaf
8.55535e-46	0.290542	0.944	0.905	2.10017e-41	2	Ptprc
9.70325e-46	0.383816	0.39	0.245	2.38195e-41	2	AU020206
9.80834e-46	0.425875	0.664	0.548	2.40775e-41	2	Mknk2
2.17747e-45	0.365181	0.381	0.234	5.34525e-41	2	Gpr68
2.21533e-45	0.346509	0.873	0.793	5.43819e-41	2	H2-T23
3.92415e-45	0.315736	0.915	0.87	9.63302e-41	2	Msn
7.15509e-45	0.429743	0.499	0.36	1.75643e-40	2	Rab8b
2.41546e-44	0.375632	0.601	0.459	5.92947e-40	2	Pld3
3.24489e-44	0.360198	0.751	0.63	7.96556e-40	2	Iqgap1
1.07473e-43	0.352591	0.218	0.108	2.63824e-39	2	Baiap3
1.3755e-43	0.375012	0.647	0.517	3.37658e-39	2	Ccdc12
1.72876e-43	0.413156	0.256	0.136	4.24377e-39	2	Bcl2l1
2.31172e-43	0.359154	0.44	0.287	5.67482e-39	2	Cd44
1.23995e-42	0.292385	0.133	0.052	3.04382e-38	2	Dock5
3.75816e-42	0.327905	0.19	0.09	9.22554e-38	2	Gm44174
3.7814e-42	0.349198	0.824	0.744	9.28257e-38	2	Gmfg
5.3988e-42	0.372654	0.7	0.582	1.3253e-37	2	Adgre5
1.09017e-41	0.35169	0.802	0.706	2.67616e-37	2	Ppp1r18
1.27495e-41	0.424991	0.517	0.383	3.12974e-37	2	Glipr2
3.98216e-41	0.379899	0.449	0.314	9.7754e-37	2	1110008P14Rik
5.00573e-41	0.38659	0.56	0.429	1.22881e-36	2	Smap1
6.61714e-41	0.254229	0.167	0.073	1.62437e-36	2	Ptprj
7.13533e-41	0.382166	0.242	0.128	1.75158e-36	2	Abcb1b
1.45299e-40	0.39202	0.471	0.333	3.5668e-36	2	Grina
1.73187e-40	0.423193	0.483	0.344	4.2514e-36	2	Rpa2
2.28736e-40	0.430006	0.234	0.125	5.61501e-36	2	Ifitm10
3.64239e-40	0.391238	0.1	0.034	8.94135e-36	2	Serpinb1a
4.76418e-40	0.419856	0.554	0.426	1.16951e-35	2	Rnf125
1.08701e-39	0.332319	0.895	0.863	2.66839e-35	2	Gnas
1.41272e-39	0.272444	0.824	0.739	3.46795e-35	2	Fam107b
1.93743e-39	0.35135	0.789	0.698	4.756e-35	2	Slfn2
1.95456e-39	0.392911	0.688	0.579	4.79806e-35	2	Cd28
2.22411e-39	0.354199	0.353	0.224	5.45974e-35	2	Sema4a
1.09593e-38	0.368621	0.574	0.453	2.69029e-34	2	Mkrn1
1.5582e-38	0.450875	0.525	0.411	3.82507e-34	2	Med10
1.8318e-38	0.369957	0.284	0.167	4.4967e-34	2	Crot
3.73554e-38	0.359168	0.753	0.675	9.17001e-34	2	Rhog
2.02149e-37	0.427536	0.412	0.285	4.96235e-33	2	Armc7
3.6097e-37	0.268373	0.956	0.941	8.8611e-33	2	Shisa5
4.45452e-37	0.366001	0.467	0.334	1.0935e-32	2	Phf11b
5.51789e-37	0.328916	0.826	0.765	1.35453e-32	2	Prkar1a
7.1959e-37	0.36553	0.667	0.577	1.76645e-32	2	Dnajb6
1.15086e-36	0.360813	0.273	0.16	2.82514e-32	2	F2r
1.20067e-36	0.297931	0.794	0.711	2.9474e-32	2	Supt4a
1.89655e-36	0.334445	0.517	0.386	4.65564e-32	2	Ubl3
2.09452e-36	0.400068	0.396	0.247	5.14162e-32	2	Pdcd1
2.30048e-36	0.294005	0.185	0.091	5.64723e-32	2	N4bp3
3.55886e-36	0.350674	0.29	0.166	8.73629e-32	2	Lmna
6.74958e-36	0.296145	0.284	0.162	1.65689e-31	2	Camk2n1
8.85992e-36	0.369131	0.57	0.463	2.17493e-31	2	1810058I24Rik
1.12007e-35	0.303559	0.739	0.601	2.74955e-31	2	Txn1
1.27943e-35	0.368208	0.289	0.172	3.14074e-31	2	Nfil3
2.43028e-35	0.300201	0.849	0.767	5.96585e-31	2	Ppp1ca
2.44892e-35	0.342746	0.221	0.117	6.0116e-31	2	Il2ra
4.59852e-35	0.353282	0.191	0.099	1.12884e-30	2	Snx10
5.43071e-35	0.350478	0.27	0.161	1.33313e-30	2	Golm1
5.96816e-35	0.267583	0.909	0.839	1.46506e-30	2	Lcp1
7.26113e-35	0.393444	0.396	0.271	1.78246e-30	2	Slco3a1
7.32342e-35	0.342017	0.747	0.691	1.79775e-30	2	Zc3hav1
7.79982e-35	0.30457	0.275	0.158	1.9147e-30	2	Abcb1a
8.58894e-35	0.38762	0.368	0.234	2.10841e-30	2	Capg
9.2689e-35	0.273163	0.195	0.099	2.27533e-30	2	Ncald
1.41163e-34	0.341904	0.396	0.268	3.46528e-30	2	Mical1
2.49332e-34	0.338291	0.954	0.951	6.12061e-30	2	Btg1
3.33613e-34	0.365924	0.574	0.467	8.18954e-30	2	Tram1
4.26705e-34	0.377857	0.811	0.764	1.04748e-29	2	Sqstm1
4.38799e-34	0.32206	0.782	0.719	1.07716e-29	2	Arpc4
4.6723e-34	0.361734	0.222	0.121	1.14696e-29	2	Entpd1
5.43443e-34	0.343216	0.883	0.838	1.33404e-29	2	Zfp36l2
5.8066e-34	0.33447	0.248	0.142	1.4254e-29	2	Slc16a6
6.12916e-34	0.353538	0.302	0.186	1.50459e-29	2	Dennd4c
1.09401e-33	0.308337	0.837	0.786	2.68558e-29	2	Cd2
1.15038e-33	0.344923	0.5	0.373	2.82395e-29	2	Pttg1
1.56355e-33	0.333708	0.659	0.563	3.83821e-29	2	Ptpn22
2.76897e-33	0.331133	0.24	0.138	6.79726e-29	2	Arhgap26
4.35607e-33	0.300909	0.151	0.071	1.06933e-28	2	1500009L16Rik
4.94419e-33	0.268215	0.776	0.696	1.2137e-28	2	Map1lc3b
7.4504e-33	0.383693	0.577	0.447	1.82892e-28	2	Irf7
7.81777e-33	0.31406	0.332	0.209	1.91911e-28	2	Irak2
1.15459e-32	0.298006	0.208	0.113	2.83428e-28	2	Hip1
1.98867e-32	0.305973	0.748	0.683	4.8818e-28	2	Dazap2
2.39095e-32	0.355615	0.569	0.468	5.86931e-28	2	Grap
3.15158e-32	0.29939	0.167	0.082	7.73651e-28	2	Adam8
4.39834e-32	0.347048	0.712	0.62	1.0797e-27	2	Cap1
6.15003e-32	0.308793	0.397	0.272	1.50971e-27	2	Sorl1
7.3361e-32	0.322011	0.779	0.723	1.80086e-27	2	Arl6ip5
9.73771e-32	0.284485	0.831	0.793	2.39041e-27	2	Clta
1.50849e-31	0.333825	0.636	0.531	3.70304e-27	2	Atox1
2.69405e-31	0.33774	0.457	0.347	6.61335e-27	2	Glmp
3.50041e-31	0.270471	0.266	0.158	8.59279e-27	2	Stx11
3.59814e-31	0.306752	0.722	0.643	8.8327e-27	2	Tax1bp1
3.96354e-31	0.264587	0.848	0.774	9.72971e-27	2	Cox6b1
4.30743e-31	0.337077	0.336	0.226	1.05739e-26	2	Ncf4
7.35495e-31	0.340239	0.321	0.21	1.80549e-26	2	Il10ra
7.46164e-31	0.331655	0.394	0.275	1.83168e-26	2	Mxd4
9.68865e-31	0.334393	0.746	0.665	2.37837e-26	2	H2afy
1.06005e-30	0.657694	0.179	0.094	2.60221e-26	2	Ifitm3
1.27044e-30	0.375702	0.67	0.568	3.11869e-26	2	Samhd1
1.5989e-30	0.298975	0.21	0.118	3.92497e-26	2	Casp1
1.84716e-30	0.345371	0.556	0.448	4.53441e-26	2	Cyth4
2.11909e-30	0.353857	0.295	0.192	5.20193e-26	2	Capn2
4.42966e-30	0.312965	0.661	0.574	1.08739e-25	2	Tprgl
4.71184e-30	0.345763	0.462	0.345	1.15666e-25	2	Mif4gd
5.00661e-30	0.382961	0.516	0.404	1.22902e-25	2	Flna
5.66644e-30	0.352152	0.368	0.259	1.391e-25	2	Atp2a3
6.3875e-30	0.295096	0.705	0.621	1.568e-25	2	Kmt2e
6.73707e-30	0.330274	0.332	0.219	1.65382e-25	2	Gm4070
7.07288e-30	0.319997	0.282	0.177	1.73625e-25	2	Cdc42ep3
8.82496e-30	0.351906	0.548	0.411	2.16635e-25	2	Lmnb1
2.77745e-29	0.298671	0.255	0.155	6.81808e-25	2	Pmaip1
3.55343e-29	0.306627	0.654	0.572	8.72297e-25	2	Aup1
4.28971e-29	0.303955	0.101	0.041	1.05304e-24	2	Trav16
4.49645e-29	0.345998	0.599	0.481	1.10379e-24	2	Gimap7
6.34419e-29	0.305541	0.735	0.639	1.55737e-24	2	Dnajc15
1.23359e-28	0.369897	0.757	0.682	3.02823e-24	2	Sp100
1.77454e-28	0.3269	0.305	0.2	4.35614e-24	2	St3gal6
1.86925e-28	0.27725	0.157	0.08	4.58865e-24	2	Nrp1
3.0937e-28	0.311806	0.444	0.335	7.59441e-24	2	Lasp1
3.20471e-28	0.259496	0.778	0.701	7.86691e-24	2	Tnfaip3
3.39821e-28	0.295891	0.248	0.152	8.34193e-24	2	Nbeal2
3.88189e-28	0.267299	0.425	0.294	9.52926e-24	2	Ctla4
4.26588e-28	0.323048	0.437	0.328	1.04719e-23	2	Gng10
5.41212e-28	0.337854	0.489	0.386	1.32857e-23	2	B3gnt2
5.74719e-28	0.392474	0.717	0.67	1.41082e-23	2	Ubald2
7.74937e-28	0.410933	0.312	0.208	1.90232e-23	2	Prr7
8.04063e-28	0.279848	0.252	0.149	1.97381e-23	2	Ifit3
1.33437e-27	0.28124	0.253	0.156	3.27561e-23	2	Fam129a
1.52513e-27	0.296238	0.311	0.2	3.74388e-23	2	Ninj1
3.02836e-27	0.322276	0.538	0.441	7.43402e-23	2	Gna13
3.20329e-27	0.297938	0.4	0.279	7.86345e-23	2	Casp3
3.95332e-27	0.317233	0.353	0.246	9.70461e-23	2	Fam204a
4.37715e-27	0.367024	0.321	0.22	1.0745e-22	2	Iqgap2
4.40421e-27	0.336314	0.486	0.382	1.08115e-22	2	Degs1
6.18143e-27	0.260388	0.787	0.716	1.51742e-22	2	Jpt1
6.57272e-27	0.311782	0.566	0.471	1.61347e-22	2	Lrp10
7.36612e-27	0.286658	0.426	0.309	1.80823e-22	2	Tnfrsf1b
8.55318e-27	0.345282	0.65	0.566	2.09963e-22	2	Tbc1d10c
9.71261e-27	0.278223	0.707	0.622	2.38425e-22	2	Ypel3
1.04476e-26	0.300784	0.512	0.404	2.56467e-22	2	Aopep
1.7609e-26	0.313364	0.342	0.238	4.32265e-22	2	Lime1
1.77571e-26	0.258391	0.728	0.635	4.35902e-22	2	Prelid1
2.68476e-26	0.302819	0.494	0.389	6.59056e-22	2	Ndfip2
2.87165e-26	0.307724	0.58	0.485	7.04934e-22	2	Capns1
2.92937e-26	0.290356	0.775	0.718	7.19101e-22	2	Ppp1cc
3.2487e-26	0.459522	0.493	0.39	7.97492e-22	2	Pmepa1
3.44651e-26	0.318404	0.404	0.299	8.4605e-22	2	Gpr171
4.45913e-26	0.33049	0.526	0.431	1.09463e-21	2	Fli1
4.59437e-26	0.400469	0.551	0.463	1.12783e-21	2	Cd6
5.4623e-26	0.292554	0.386	0.28	1.34089e-21	2	Mapre2
6.35369e-26	0.285867	0.677	0.594	1.5597e-21	2	Cdc42se1
6.8981e-26	0.318547	0.579	0.476	1.69334e-21	2	Esyt1
7.10802e-26	0.278957	0.197	0.112	1.74488e-21	2	Hid1
7.3885e-26	0.321641	0.302	0.202	1.81373e-21	2	1700017B05Rik
7.82776e-26	0.313464	0.647	0.572	1.92156e-21	2	Rab8a
1.20733e-25	0.327827	0.463	0.366	2.96377e-21	2	Ccdc88c
1.45384e-25	0.336183	0.352	0.254	3.5689e-21	2	Flt3l
1.70498e-25	0.274507	0.222	0.132	4.18539e-21	2	Prkcz
3.00169e-25	0.264074	0.769	0.718	7.36856e-21	2	Ptp4a2
3.77451e-25	0.28073	0.739	0.672	9.26567e-21	2	Cd37
4.41042e-25	0.293911	0.581	0.492	1.08267e-20	2	Mrps16
5.67133e-25	0.33079	0.548	0.451	1.3922e-20	2	Arid5a
5.91976e-25	0.325373	0.345	0.249	1.45318e-20	2	Bscl2
6.22699e-25	0.416908	0.419	0.315	1.5286e-20	2	Mxd1
8.86734e-25	0.296645	0.569	0.489	2.17675e-20	2	Sys1
1.13058e-24	0.30785	0.606	0.519	2.77535e-20	2	Rnasek
2.18872e-24	0.269082	0.68	0.607	5.37288e-20	2	Gpsm3
2.37668e-24	0.279131	0.254	0.161	5.83429e-20	2	Rap2a
2.55033e-24	0.345438	0.491	0.395	6.26056e-20	2	Rasa3
3.13993e-24	0.371535	0.433	0.342	7.70791e-20	2	Myo1g
3.61528e-24	0.36109	0.333	0.238	8.87478e-20	2	Zmiz1
4.07071e-24	0.257624	0.879	0.805	9.99279e-20	2	Cnn2
5.41527e-24	0.268157	0.668	0.572	1.32934e-19	2	Gm8369
5.9474e-24	0.275952	0.161	0.089	1.45997e-19	2	Morrbid
6.02752e-24	0.34902	0.652	0.577	1.47964e-19	2	Ifrd1
1.07258e-23	0.250685	0.737	0.677	2.63297e-19	2	Tmed2
1.11641e-23	0.277098	0.573	0.488	2.74056e-19	2	Ramac
1.27006e-23	0.26718	0.284	0.19	3.11775e-19	2	Prkx
1.54228e-23	0.28607	0.623	0.532	3.78598e-19	2	Fmnl1
1.6823e-23	0.282812	0.615	0.526	4.12972e-19	2	Tap1
2.07869e-23	0.276821	0.629	0.558	5.10277e-19	2	Tmem234
2.61931e-23	0.254664	0.695	0.616	6.42988e-19	2	Gnb1
3.28476e-23	0.279972	0.386	0.29	8.06343e-19	2	Inpp5d
3.9391e-23	0.273278	0.763	0.69	9.6697e-19	2	Gimap4
4.47086e-23	0.294995	0.492	0.403	1.09751e-18	2	Pstpip1
4.81025e-23	0.315407	0.43	0.33	1.18082e-18	2	Rilpl2
5.93554e-23	0.267787	0.238	0.153	1.45706e-18	2	Rnf13
6.84219e-23	0.326756	0.423	0.331	1.67962e-18	2	Otulin
7.2647e-23	0.275434	0.214	0.134	1.78334e-18	2	Ehbp1l1
7.64738e-23	0.262424	0.271	0.179	1.87728e-18	2	Gbp3
8.58999e-23	0.25104	0.635	0.548	2.10867e-18	2	Bnip3l
1.13457e-22	0.287649	0.663	0.584	2.78514e-18	2	Cox17
2.44898e-22	0.291616	0.504	0.418	6.01175e-18	2	Arl2bp
2.86892e-22	0.28027	0.451	0.354	7.04264e-18	2	B4galt1
3.68971e-22	0.277086	0.257	0.172	9.05749e-18	2	Adora2a
5.15756e-22	0.299132	0.554	0.47	1.26608e-17	2	Nfatc3
6.5094e-22	0.251805	0.217	0.134	1.59793e-17	2	Cd86
1.865e-21	0.281266	0.245	0.159	4.57821e-17	2	Furin
2.08576e-21	0.311601	0.553	0.47	5.12012e-17	2	Stat4
3.64243e-21	0.265238	0.402	0.305	8.94143e-17	2	Il17ra
4.31405e-21	0.281563	0.528	0.441	1.05901e-16	2	Plaat3
4.71831e-21	0.278951	0.297	0.209	1.15825e-16	2	Pea15a
5.61184e-21	0.286399	0.43	0.336	1.37759e-16	2	Irf2bpl
5.95852e-21	0.255135	0.701	0.622	1.4627e-16	2	Csnk2b
1.13185e-20	0.304765	0.444	0.35	2.77846e-16	2	Icam1
1.44896e-20	0.324591	0.354	0.261	3.5569e-16	2	Zc3h12a
1.74744e-20	0.266627	0.231	0.15	4.28961e-16	2	Slc4a7
1.8421e-20	0.26397	0.613	0.536	4.52198e-16	2	Lrrfip1
2.80522e-20	0.269346	0.493	0.404	6.88626e-16	2	Cmpk1
3.92565e-20	0.269785	0.434	0.346	9.63669e-16	2	Cdc34
5.49627e-20	0.285602	0.392	0.299	1.34922e-15	2	Sytl3
6.22507e-20	0.275103	0.345	0.256	1.52813e-15	2	Atp8b4
3.45765e-19	0.292617	0.598	0.524	8.48783e-15	2	Dock2
3.75536e-19	0.266375	0.404	0.312	9.21866e-15	2	Gm19585
3.82232e-19	0.280302	0.388	0.306	9.38302e-15	2	Gnptg
4.15702e-19	0.26254	0.263	0.181	1.02047e-14	2	Lamb3
5.47425e-19	0.275218	0.271	0.19	1.34382e-14	2	Atxn1
6.66399e-19	0.277871	0.376	0.292	1.63588e-14	2	Ppp3ca
7.55996e-19	0.283816	0.225	0.148	1.85582e-14	2	Slc2a3
1.16078e-18	0.280098	0.282	0.202	2.84948e-14	2	Slc20a1
1.1852e-18	0.255487	0.548	0.462	2.90943e-14	2	Hif1a
4.36161e-18	0.299465	0.8	0.79	1.07069e-13	2	Ifi27l2a
6.75269e-18	0.251504	0.456	0.378	1.65765e-13	2	Sft2d1
1.53065e-17	0.262722	0.831	0.813	3.75743e-13	2	Jak1
1.68125e-17	0.262338	0.386	0.295	4.12714e-13	2	Nfkb2
1.81098e-17	0.269762	0.381	0.304	4.44559e-13	2	2022-03-02
1.96063e-17	0.284991	0.395	0.313	4.81295e-13	2	Isca1
2.96006e-17	0.252991	0.477	0.391	7.26635e-13	2	Klhl6
3.13976e-17	0.258787	0.451	0.37	7.70749e-13	2	Baz1a
3.30703e-17	0.260539	0.428	0.356	8.11809e-13	2	Ntan1
6.09773e-17	0.260684	0.438	0.359	1.49687e-12	2	Fryl
7.71711e-17	0.254189	0.259	0.183	1.8944e-12	2	Igf2r
1.33017e-16	0.283031	0.355	0.284	3.26529e-12	2	Fam89b
1.59805e-16	0.253025	0.844	0.803	3.92288e-12	2	Tagln2
1.96982e-16	0.297971	0.425	0.353	4.83551e-12	2	Prrc2b
2.26548e-16	0.272987	0.511	0.443	5.56131e-12	2	Sema4d
2.35715e-16	0.254449	0.609	0.545	5.78634e-12	2	Glud1
4.56277e-16	0.262341	0.224	0.157	1.12007e-11	2	Ap1s2
7.27357e-16	0.273665	0.377	0.308	1.78552e-11	2	Aph1a
8.34254e-16	0.268548	0.7	0.642	2.04793e-11	2	Bin2
1.07927e-15	0.268602	0.355	0.28	2.64938e-11	2	Usp48
1.75733e-15	0.260029	0.357	0.278	4.3139e-11	2	Kdm2b
5.38763e-15	0.263454	0.364	0.296	1.32256e-10	2	Ebp
5.66276e-15	0.267023	0.417	0.335	1.39009e-10	2	Skil
7.84522e-15	0.270636	0.329	0.258	1.92584e-10	2	Gm2a
8.08555e-15	0.252578	0.715	0.683	1.98484e-10	2	Gdi2
1.68202e-14	0.26834	0.413	0.346	4.12902e-10	2	Rhof
1.91559e-14	0.254034	0.445	0.376	4.70239e-10	2	Znrf2
2.91122e-14	0.258551	0.37	0.293	7.14645e-10	2	Gpr183
3.6965e-14	0.282887	0.527	0.463	9.07417e-10	2	Cd5
7.02821e-14	0.254373	0.496	0.436	1.72528e-09	2	Hcls1
1.21212e-13	0.270585	0.483	0.417	2.9755e-09	2	Ikzf3
1.88193e-12	0.251933	0.499	0.446	4.61977e-08	2	Snx5
6.3791e-12	0.260408	0.459	0.401	1.56594e-07	2	Orai1
3.96422e-11	0.32336	0.621	0.586	9.73137e-07	2	Ccnd3
4.61351e-11	0.351022	0.32	0.264	1.13252e-06	2	Sgk1
2.2364e-10	0.259172	0.294	0.241	5.48991e-06	2	Tm6sf1
5.67924e-09	0.258742	0.36	0.313	0.000139414	2	Plec
5.95984e-09	0.255175	0.381	0.333	0.000146302	2	Bcl2l11
2.85068e-07	0.262712	0.123	0.087	0.00699785	2	Ier3
3.71091e-06	0.276304	0.208	0.171	0.0910955	2	Gem
7.95625e-06	0.34007	0.318	0.283	0.19531	2	Phlda1
2.07203e-05	0.352314	0.169	0.133	0.508641	2	Trbv19
7.79486e-181	1.65871	0.353	0.034	1.91348e-176	14	S1pr5
4.05307e-132	2.07612	0.976	0.947	9.94948e-128	14	Rpl41
5.8645e-114	1.55455	0.959	0.957	1.43962e-109	14	Rpl17
1.00084e-111	2.17247	1	0.998	2.45685e-107	14	Gm42418
2.41891e-108	1.67838	0.939	0.936	5.93793e-104	14	Rpl9
1.24265e-99	2.47183	0.949	0.798	3.05045e-95	14	Lars2
7.45059e-98	1.81504	0.485	0.117	1.82897e-93	14	Cx3cr1
8.73101e-98	1.78701	0.983	0.63	2.14329e-93	14	Ccl5
4.64264e-97	1.81868	0.929	0.794	1.13967e-92	14	Rpl10
4.55904e-84	0.960771	0.98	0.991	1.11915e-79	14	Rpl13a
8.60264e-75	1.82081	0.841	0.531	2.11178e-70	14	Ahnak
5.38014e-71	2.05236	0.675	0.292	1.32072e-66	14	Gzma
2.0925e-70	1.02191	0.18	0.022	5.13667e-66	14	Jchain
5.34425e-67	0.958788	0.976	0.972	1.31191e-62	14	Rpl35a
1.10031e-66	1.19884	0.898	0.883	2.70105e-62	14	Rps15
3.66911e-63	1.06898	0.929	0.923	9.00692e-59	14	mt-Atp6
4.68835e-58	1.63317	0.427	0.139	1.1509e-53	14	Zeb2
1.24643e-54	1.00844	0.966	0.834	3.05973e-50	14	Nkg7
1.75778e-52	1.52928	0.749	0.53	4.31501e-48	14	Itga4
1.81829e-49	0.620693	0.969	0.993	4.46353e-45	14	B2m
1.8449e-47	1.18101	0.871	0.859	4.52886e-43	14	Rpl23a
6.11367e-46	1.09788	0.875	0.663	1.50078e-41	14	Ly6c2
3.50676e-45	1.04745	0.217	0.045	8.60839e-41	14	Klrb1c
5.41409e-45	0.530982	0.99	0.997	1.32905e-40	14	Tmsb4x
1.54341e-43	1.57165	0.471	0.209	3.78877e-39	14	Il18rap
2.48372e-41	1.22005	0.315	0.096	6.09703e-37	14	Klrg1
3.17116e-39	1.21505	0.292	0.087	7.78456e-35	14	Klre1
9.86755e-37	1.56744	0.898	0.898	2.42229e-32	14	AY036118
2.23994e-35	0.657173	0.963	0.961	5.49861e-31	14	Cd52
1.49871e-32	0.934459	0.858	0.855	3.67903e-28	14	Hcst
2.91399e-32	0.77181	0.892	0.922	7.15327e-28	14	Rpl5
5.90853e-31	0.800343	0.176	0.042	1.45043e-26	14	Kcnj8
5.63268e-30	0.463044	0.973	0.988	1.38271e-25	14	Rps13
2.87704e-28	1.15922	0.139	0.029	7.06255e-24	14	Trdc
1.61386e-27	0.962137	0.8	0.815	3.9617e-23	14	Jak1
5.0368e-27	0.651546	0.892	0.928	1.23643e-22	14	Myl6
9.53047e-27	1.1026	0.315	0.131	2.33954e-22	14	Ifitm10
1.65252e-26	0.803682	0.831	0.659	4.05659e-22	14	Lgals1
7.55263e-26	0.692707	0.898	0.903	1.85402e-21	14	H2-Q7
4.63831e-25	0.686764	0.132	0.03	1.13861e-20	14	Rap1gap2
1.16679e-24	1.17273	0.59	0.466	2.86424e-20	14	Itgal
1.56637e-23	1.09269	0.559	0.411	3.84513e-19	14	Flna
2.23814e-23	1.18181	0.62	0.518	5.49418e-19	14	Cd48
8.78869e-23	0.743335	0.871	0.848	2.15745e-18	14	S100a10
1.0216e-22	0.697741	0.847	0.891	2.50782e-18	14	Atp5h
1.16721e-21	1.24743	0.529	0.396	2.86526e-17	14	Spn
1.53592e-21	0.666171	0.861	0.909	3.77037e-17	14	Ptprc
4.32239e-21	1.02075	0.492	0.299	1.06106e-16	14	Klrk1
1.09621e-20	1.104	0.556	0.392	2.69099e-16	14	Itgb1
9.55613e-20	0.893858	0.241	0.096	2.34584e-15	14	S100a9
3.26296e-19	0.727537	0.668	0.518	8.00992e-15	14	Hopx
4.01445e-19	1.02827	0.603	0.529	9.85467e-15	14	Dock2
2.11419e-18	0.625952	0.854	0.829	5.18992e-14	14	Cyba
2.84257e-18	0.67238	0.129	0.036	6.97794e-14	14	As3mt
3.67758e-18	0.880853	0.637	0.577	9.02771e-14	14	Tln1
5.84323e-18	0.600634	0.461	0.264	1.4344e-13	14	Ccl4
6.69913e-18	0.424457	0.966	0.983	1.6445e-13	14	Rpl21
1.30515e-17	0.693192	0.803	0.824	3.20387e-13	14	mt-Nd1
2.26301e-17	0.655333	0.224	0.09	5.55523e-13	14	Cd74
5.49263e-17	0.82207	0.637	0.585	1.34833e-12	14	S100a13
5.943e-17	0.799889	0.705	0.688	1.45889e-12	14	Sp100
6.41878e-17	0.322781	0.969	0.991	1.57568e-12	14	Rps14
6.58409e-16	0.51324	0.902	0.928	1.61626e-11	14	Ms4a4b
7.16224e-16	0.918823	0.654	0.625	1.75819e-11	14	Itgb2
3.19721e-15	0.47247	0.895	0.943	7.8485e-11	14	Serf2
5.77428e-15	0.6601	0.681	0.578	1.41747e-10	14	Klrd1
1.04759e-14	1.02701	0.153	0.054	2.57163e-10	14	Igkc
2.01682e-14	0.392253	0.973	0.991	4.9509e-10	14	Rplp2
3.41913e-14	0.780355	0.702	0.71	8.39329e-10	14	Emp3
3.7839e-14	0.728446	0.186	0.072	9.28872e-10	14	Fcer1g
8.61685e-14	1.04654	0.356	0.221	2.11526e-09	14	Plek
5.19427e-13	0.938534	0.366	0.245	1.27509e-08	14	Chsy1
1.04117e-11	0.609561	0.702	0.54	2.55586e-07	14	S100a6
1.97192e-11	0.720959	0.661	0.693	4.84067e-07	14	mt-Nd5
2.32539e-11	0.747027	0.678	0.696	5.70836e-07	14	Gimap4
3.45983e-11	0.641546	0.142	0.057	8.4932e-07	14	Dock5
4.16985e-11	0.624372	0.647	0.559	1.02361e-06	14	Id2
5.02413e-11	0.882677	0.424	0.346	1.23332e-06	14	Diaph1
5.59237e-11	0.805033	0.18	0.084	1.37282e-06	14	Stard10
6.70699e-11	0.800667	0.227	0.122	1.64643e-06	14	Lpin1
2.96039e-10	0.922543	0.383	0.291	7.26716e-06	14	Arhgef18
3.63492e-10	0.63654	0.125	0.049	8.92301e-06	14	Klrc2
7.35252e-10	0.270789	0.851	0.83	1.8049e-05	14	H2afz
1.09092e-09	0.746282	0.224	0.126	2.67798e-05	14	Gm11808
1.14514e-09	0.797814	0.142	0.059	2.8111e-05	14	Tyrobp
2.09963e-09	0.853587	0.397	0.318	5.15417e-05	14	Kif21b
2.14676e-09	0.544929	0.739	0.754	5.26987e-05	14	Ptprcap
4.74176e-09	0.829774	0.186	0.097	0.000116401	14	S100a8
1.15995e-08	0.293437	0.919	0.966	0.000284744	14	Rack1
1.42215e-08	0.751273	0.566	0.56	0.000349109	14	Reep5
1.71604e-08	0.50028	0.102	0.04	0.000421254	14	Zfhx2
1.99895e-08	0.7177	0.492	0.373	0.000490703	14	S100a4
2.97468e-08	0.731241	0.573	0.601	0.000730223	14	Apbb1ip
5.57009e-08	0.755055	0.498	0.456	0.00136735	14	Gm2682
6.00011e-08	0.764387	0.207	0.122	0.00147291	14	Ptpn4
1.28918e-07	0.603764	0.61	0.631	0.00316468	14	Anxa6
1.76177e-07	0.316361	0.902	0.922	0.0043248	14	Sh3bgrl3
2.91488e-07	0.634103	0.563	0.547	0.00715545	14	Klf3
4.46911e-07	0.610055	0.241	0.159	0.0109708	14	Nbeal2
5.12806e-07	0.574747	0.692	0.773	0.0125884	14	Atp1b3
5.3242e-07	0.771625	0.417	0.381	0.0130698	14	Znrf2
6.11249e-07	0.304387	0.929	0.96	0.0150049	14	mt-Co3
8.8071e-07	0.660121	0.464	0.456	0.0216197	14	Nop53
1.06032e-06	0.284307	0.973	0.983	0.0260287	14	Rps12
1.88923e-06	0.556362	0.153	0.084	0.0463768	14	Borcs7
2.29756e-06	0.807917	0.329	0.267	0.0564005	14	Atp2a3
3.17402e-06	0.672436	0.498	0.48	0.0779159	14	Prr13
4.06482e-06	0.794755	0.264	0.196	0.0997831	14	9930111J21Rik2
4.34691e-06	0.560207	0.146	0.081	0.106708	14	Nod1
4.45058e-06	0.454166	0.705	0.803	0.109253	14	Snrpg
5.17214e-06	0.66941	0.173	0.106	0.126966	14	Snx10
5.46612e-06	0.671822	0.41	0.387	0.134182	14	Akna
6.25859e-06	0.536368	0.603	0.679	0.153636	14	Krtcap2
8.09674e-06	0.678385	0.498	0.51	0.198759	14	Macf1
1.19389e-05	0.611428	0.539	0.588	0.293076	14	Ppp1r12a
1.39572e-05	0.646604	0.451	0.442	0.342622	14	Lfng
1.65762e-05	0.377509	0.797	0.918	0.406913	14	Ptpn18
1.80579e-05	0.56697	0.549	0.591	0.443286	14	Cox17
2.1271e-05	0.763809	0.356	0.316	0.522161	14	Bcl11b
2.64037e-05	0.446073	0.651	0.752	0.648158	14	Gmfg
2.83907e-05	0.611026	0.502	0.509	0.696936	14	Ifi203
4.02906e-05	0.64485	0.464	0.465	0.989053	14	Pycard
5.25554e-05	0.423509	0.739	0.838	1	14	Ets1
5.5148e-05	0.514837	0.641	0.738	1	14	mt-Nd4
6.50203e-05	0.425814	0.769	0.861	1	14	Myh9
7.99378e-05	0.610007	0.447	0.466	1	14	Npm3
8.31757e-05	0.344415	0.776	0.901	1	14	Rps25
8.53415e-05	0.338796	0.773	0.858	1	14	Atp5l
0.00017787	0.69267	0.193	0.137	1	14	Ppp1r9b
0.000190977	0.566456	0.142	0.09	1	14	Smpdl3b
0.000193552	0.326004	0.746	0.838	1	14	Rps17
0.000195246	0.506718	0.607	0.67	1	14	Ctsd
0.000210343	0.323981	0.329	0.248	1	14	Xist
0.000293682	0.552374	0.502	0.543	1	14	Ripor2
0.000297025	0.399686	0.627	0.719	1	14	Tspo
0.000317197	0.574414	0.2	0.146	1	14	Bcl9l
0.000357448	0.278143	0.159	0.294	1	14	Krcc1
0.000439625	0.508635	0.125	0.078	1	14	Ide
0.000524882	0.631574	0.271	0.228	1	14	Iqgap2
0.000557686	0.559158	0.183	0.133	1	14	Fam49a
0.00073045	0.705417	0.319	0.288	1	14	Cxcr4
0.000964312	0.43062	0.617	0.729	1	14	Arl6ip5
0.00119118	0.296163	0.681	0.717	1	14	H2-Q6
0.00119828	0.618378	0.373	0.365	1	14	Fryl
0.00145397	0.496714	0.105	0.064	1	14	Pogk
0.00147528	0.52885	0.563	0.648	1	14	Dnajc15
0.00164176	0.603479	0.441	0.481	1	14	2022-09-09
0.0020262	0.591294	0.464	0.488	1	14	Ccnd2
0.00222273	0.37497	0.112	0.072	1	14	CAAA01147332.1
0.00225882	0.412084	0.539	0.586	1	14	Zyx
0.00229234	0.256989	0.166	0.285	1	14	Gmps
0.00261363	0.496147	0.407	0.409	1	14	Rasgrp2
[truncated: 6,970 more rows]
