# Supplementary material for: mRNA-LNP vaccination-based immunotherapy augments CD8+ T cell responses against HPV-positive oropharyngeal cancer
Source: NPJ Vaccines. 2023 Sep 29;8:144. doi: 10.1038/s41541-023-00733-8 (PMC10542330; doi:10.1038/s41541-023-00733-8)
Supplement: Supplementary file 4 — Supplementary Data 2 [file 41541_2023_733_MOESM4_ESM.xlsx]

## Sheet: Control vs. Vaccine
Data S2.Cell percentages across treatments and tissues for each trajectory.
	Trajectory1	Trajectory2	Trajectory3	<NA>
Control	0.0398764	0.216383	0.200927	0.542813
Vaccine	0.142931	0.170107	0.497475	0.189486

## Sheet: Spleen vs. Tumor
Table S2.Cell percentages across treatments and tissues for each trajectory.
	Trajectory1	Trajectory2	Trajectory3	<NA>
Spleen	0.162026	0.264643	0.181209	0.392122
Tumor	0.0481574	0.0922926	0.658115	0.201435
