# Supplementary material for: mRNA-LNP vaccination-based immunotherapy augments CD8+ T cell responses against HPV-positive oropharyngeal cancer
Source: NPJ Vaccines. 2023 Sep 29;8:144. doi: 10.1038/s41541-023-00733-8 (PMC10542330; doi:10.1038/s41541-023-00733-8)
Supplement: Supplementary file 5 — Supplementary Data 3 [file 41541_2023_733_MOESM5_ESM.xlsx]

## Sheet: TableS3
Data S3.Frequencies and sequences of top expanded clonotypes (clone size ≥ 30).
	CTgene	Freq	Clonetype
5566	TRAV4D-3.TRAJ28.TRAC_TRBV17.None.TRBJ2-2.None	567	Clonetype01_567
139	NA_TRBV17.None.TRBJ2-2.None	393	Clonetype02_393
4061	TRAV16N.TRAJ13.TRAC_TRBV19.None.TRBJ2-7.None	227	Clonetype03_227
5375	TRAV4-3.TRAJ38.TRAC_TRBV26.None.TRBJ2-1.None	131	Clonetype04_131
8440	TRAV8-1.TRAJ17.TRAC_TRBV29.None.TRBJ2-7.None	110	Clonetype05_110
1956	TRAV13-1.TRAJ32.TRAC_TRBV19.None.TRBJ1-1.TRBC1	94	Clonetype06_94
4322	TRAV16N.TRAJ32.TRAC_TRBV19.None.TRBJ1-1.TRBC1	89	Clonetype07_89
144	NA_TRBV19.None.TRBJ1-1.TRBC1	85	Clonetype08_85
153	NA_TRBV19.None.TRBJ2-4.None	78	Clonetype09_78
7285	TRAV7-1.TRAJ43.TRAC_TRBV29.None.TRBJ1-5.TRBC1;TRBV12-2+TRBV13-2.None.TRBJ2-4.None	62	Clonetype10_62
3916	TRAV16D-DV11.TRAJ17.TRAC_TRBV2.None.TRBJ2-3.None	61	Clonetype11_61
163	NA_TRBV2.None.TRBJ2-1.None	60	Clonetype12_60
3843	TRAV16.TRAJ56.TRAC_TRBV2.None.TRBJ2-1.None	59	Clonetype13_59
3919	TRAV16D-DV11.TRAJ17.TRAC_TRBV5.None.TRBJ2-3.None	55	Clonetype14_55
3236	TRAV14D-2.TRAJ23.TRAC_TRBV13-3.None.TRBJ1-1.TRBC1	48	Clonetype15_48
6053	TRAV6-1.TRAJ23.TRAC_TRBV19.None.TRBJ2-4.None	47	Clonetype16_47
3677	TRAV16.TRAJ42.TRAC_TRBV2.None.TRBJ2-1.None	46	Clonetype17_46
5599	TRAV4D-3.TRAJ6.TRAC_TRBV12-2+TRBV13-2.None.TRBJ1-4.TRBC1	41	Clonetype18_41
1960	TRAV13-1.TRAJ32.TRAC_TRBV19.None.TRBJ2-5.None	37	Clonetype19_37
155	NA_TRBV19.None.TRBJ2-7.None	33	Clonetype20_33
225	NA_TRBV3.None.TRBJ2-7.None	32	Clonetype21_32
59	NA_TRBV12-2+TRBV13-2.None.TRBJ2-7.None	31	Clonetype22_31
251	NA_TRBV5.None.TRBJ2-3.None	30	Clonetype23_30
7488	TRAV7-4.TRAJ26.TRAC_TRBV19.None.TRBJ1-6.TRBC1	30	Clonetype24_30
