# Supplementary material for: mRNA-LNP vaccination-based immunotherapy augments CD8+ T cell responses against HPV-positive oropharyngeal cancer
Source: NPJ Vaccines. 2023 Sep 29;8:144. doi: 10.1038/s41541-023-00733-8 (PMC10542330; doi:10.1038/s41541-023-00733-8)
Supplement: Supplementary file 6 — Supplementary Data 4 [file 41541_2023_733_MOESM6_ESM.xlsx]

## Sheet: Spleen control
Table S4.TCR-wise cell counts of top clonotypes (clone size ≥ 30) across clusters in spleen and tumor before and after vaccination, respectively.
	cluster0	cluster1	cluster2	cluster3	cluster4	cluster5	cluster6	cluster7	cluster8	cluster9	cluster10	cluster11	cluster12	cluster13	cluster14	cluster15
Clonetype09_78	1	4	0	1	0	0	2	0	0	0	0	0	0	0	0	0
Clonetype21_32	2	4	0	0	0	0	1	0	0	0	1	0	0	0	0	0
Clonetype22_31	0	5	0	0	0	0	2	0	0	0	0	0	0	0	0	0
Clonetype08_85	0	4	0	0	0	0	0	1	0	0	0	0	0	0	0	0
Clonetype23_30	0	1	0	0	0	0	1	0	0	0	0	0	0	0	0	0
Clonetype18_41	0	0	0	1	0	0	0	0	0	0	0	0	0	0	0	0
Clonetype20_33	0	1	0	0	0	0	0	0	0	0	0	0	0	0	0	0

## Sheet: Spleen vaccine
Data S4.TCR-wise cell counts of top clonotypes (clone size ≥ 30) across clusters in the spleen and tumor, respectively.
	cluster0	cluster1	cluster2	cluster3	cluster4	cluster5	cluster6	cluster7	cluster8	cluster9	cluster10	cluster11	cluster12	cluster13	cluster14	cluster15
Clonetype03_227	0	0	0	0	0	7	0	141	0	75	0	0	4	0	0	0
Clonetype11_61	3	0	23	0	0	7	0	17	0	3	0	1	6	0	1	0
Clonetype13_59	2	0	23	0	0	7	0	14	0	0	0	1	7	0	0	0
Clonetype15_48	3	0	14	0	0	23	0	5	0	0	0	1	2	0	0	0
Clonetype12_60	4	1	17	0	0	3	0	3	0	0	0	0	0	0	0	0
Clonetype20_33	1	1	0	0	0	1	0	2	2	2	1	0	2	0	1	0
Clonetype21_32	2	4	0	0	0	0	2	2	3	0	0	0	0	0	0	0
Clonetype22_31	1	3	2	0	0	1	2	0	2	0	1	0	0	0	0	0
Clonetype08_85	1	4	0	2	0	0	0	0	2	0	0	0	0	0	0	0
Clonetype09_78	0	2	0	1	0	0	2	1	1	0	0	0	0	0	0	0
Clonetype23_30	0	2	2	0	0	0	0	0	0	0	2	0	1	0	0	0

## Sheet: Tumor control
Table S4.TCR-wise cell counts of top clonotypes (clone size ≥ 30) across clusters in spleen and tumor before and after vaccination, respectively.
	cluster0	cluster1	cluster2	cluster3	cluster4	cluster5	cluster6	cluster7	cluster8	cluster9	cluster10	cluster11	cluster12	cluster13	cluster14	cluster15
Clonetype08_85	1	1	0	1	3	0	0	0	0	0	0	0	0	0	0	0
Clonetype22_31	0	0	0	0	3	0	3	0	0	0	0	0	0	0	0	0
Clonetype21_32	2	1	0	0	2	0	0	0	0	0	0	0	0	0	0	0
Clonetype20_33	0	0	0	0	3	0	0	0	0	0	0	0	0	0	0	0
Clonetype02_393	0	0	0	1	1	0	0	0	0	0	0	0	0	0	0	0
Clonetype23_30	0	1	0	0	0	0	0	0	0	0	0	0	0	0	0	0

## Sheet: Tumor vaccine
Table S4.TCR-wise cell counts of top clonotypes (clone size ≥ 30) across clusters in spleen and tumor before and after vaccination, respectively.
	cluster0	cluster1	cluster2	cluster3	cluster4	cluster5	cluster6	cluster7	cluster8	cluster9	cluster10	cluster11	cluster12	cluster13	cluster14	cluster15
Clonetype01_567	228	0	53	0	0	225	4	2	12	28	0	2	0	11	2	0
Clonetype02_393	235	0	36	0	0	89	1	0	17	8	1	0	0	1	0	0
Clonetype04_131	2	0	1	0	0	27	0	1	0	99	0	0	0	1	0	0
Clonetype05_110	15	0	10	0	0	68	0	0	1	12	0	0	0	4	0	0
Clonetype06_94	58	0	26	0	0	2	1	0	7	0	0	0	0	0	0	0
Clonetype07_89	5	0	7	0	0	43	0	2	2	29	0	0	0	1	0	0
Clonetype08_85	28	0	12	0	1	13	1	0	6	2	0	0	0	1	1	0
Clonetype09_78	44	0	9	0	0	3	3	0	3	1	0	0	0	0	0	0
Clonetype10_62	10	0	11	0	0	27	1	0	0	10	0	0	1	2	0	0
Clonetype14_55	6	0	6	0	0	32	0	0	0	9	0	0	0	2	0	0
Clonetype16_47	30	0	11	0	0	4	2	0	0	0	0	0	0	0	0	0
Clonetype17_46	9	0	1	0	0	22	1	2	3	5	0	0	0	3	0	0
Clonetype18_41	1	0	0	0	0	11	0	3	1	21	0	0	0	3	0	0
Clonetype19_37	24	0	12	0	0	0	0	0	1	0	0	0	0	0	0	0
Clonetype12_60	8	0	7	0	0	11	0	0	0	1	0	0	0	5	0	0
Clonetype24_30	22	0	3	0	0	3	0	0	2	0	0	0	0	0	0	0
Clonetype23_30	5	0	3	0	0	9	0	0	0	2	0	0	0	1	0	0
Clonetype20_33	4	0	4	0	0	5	0	1	1	1	0	0	0	0	0	0
Clonetype21_32	3	0	0	0	0	3	0	0	0	0	0	0	0	0	0	0
Clonetype22_31	2	1	0	0	1	1	1	0	0	0	0	0	0	0	0	0
Clonetype13_59	2	0	1	0	0	1	0	0	0	0	0	0	0	1	0	0
